# Supplementary material for: Physiological, metabolomic, and transcriptomic reveal metabolic pathway alterations in Gymnocypris przewalskii due to cold exposure
Source: BMC Genomics. 2023 Sep 14;24:545. doi: 10.1186/s12864-023-09587-9 (PMC10500822; doi:10.1186/s12864-023-09587-9)
Supplement: Supplementary file 3 — Additional file 3. [file 12864_2023_9587_MOESM3_ESM.xlsx]

## Sheet: Brain
Category	Term	GeneRatio	BgRatio	Pvalue	gene
BP	lactate biosynthetic process from pyruvateGO:0019244	3/182	16/54520	1.98454e-05	GPPG00006048/GPPG00005260/GPPG00020227
BP	lactate metabolic processGO:0006089	4/182	69/54520	8.76714e-05	GPPG00006048/GPPG00005260/GPPG00020227/GPPG00041364
BP	lactate biosynthetic processGO:0019249	3/182	34/54520	0.000202886	GPPG00006048/GPPG00005260/GPPG00020227
BP	regulation of RNA export from nucleusGO:0046831	4/182	89/54520	0.000235081	GPPG00020290/GPPG00001988/GPPG00017705/GPPG00018356
BP	NAD metabolic processGO:0019674	6/182	266/54520	0.000289241	GPPG00006048/GPPG00005260/GPPG00007630/GPPG00020227/GPPG00020568/GPPG00041364
BP	regulation of nucleobase-containing compound transportGO:0032239	4/182	101/54520	0.000381064	GPPG00020290/GPPG00001988/GPPG00017705/GPPG00018356
BP	mRNA splice site selectionGO:0006376	4/182	107/54520	0.000474219	GPPG00010197/GPPG00020290/GPPG00001988/GPPG00058904
BP	xenobiotic metabolic processGO:0006805	6/182	293/54520	0.000482373	GPPG00009621/GPPG00029314/GPPG00029994/GPPG00007472/GPPG00017035/GPPG00026221
BP	positive regulation of RNA export from nucleusGO:0046833	3/182	48/54520	0.00056663	GPPG00020290/GPPG00001988/GPPG00017705
BP	spliceosomal complex assemblyGO:0000245	5/182	200/54520	0.000588418	GPPG00010197/GPPG00020290/GPPG00000692/GPPG00001988/GPPG00058904
BP	fermentationGO:0006113	2/182	12/54520	0.000715536	GPPG00020227/GPPG00041364
BP	glucose catabolic process to lactateGO:0019659	2/182	12/54520	0.000715536	GPPG00020227/GPPG00041364
BP	glycolytic fermentationGO:0019660	2/182	12/54520	0.000715536	GPPG00020227/GPPG00041364
BP	glucose catabolic process to lactate via pyruvateGO:0019661	2/182	12/54520	0.000715536	GPPG00020227/GPPG00041364
BP	positive regulation of nucleobase-containing compound transportGO:0032241	3/182	54/54520	0.000800751	GPPG00020290/GPPG00001988/GPPG00017705
BP	positive regulation of calcium-mediated signalingGO:0050850	5/182	215/54520	0.00081443	GPPG00000586/GPPG00002670/GPPG00029994/GPPG00043320/GPPG00085279
BP	histone H4-K20 demethylationGO:0035574	2/182	13/54520	0.000843777	GPPG00005714/GPPG00047731
BP	regulation of chromatin silencing at rDNAGO:0061187	2/182	13/54520	0.000843777	GPPG00005714/GPPG00047731
BP	negative regulation of chromatin silencing at rDNAGO:0061188	2/182	13/54520	0.000843777	GPPG00005714/GPPG00047731
BP	glucose catabolic processGO:0006007	4/182	129/54520	0.000955715	GPPG00001161/GPPG00007630/GPPG00020227/GPPG00041364
CC	U2AFGO:0089701	3/180	22/54218	5.29002e-05	0.00920464	0.00790719	GPPG00020290/GPPG00000692/GPPG00001988
CC	sperm plasma membraneGO:0097524	3/180	22/54218	5.29002e-05	0.00920464	0.00790719	GPPG00004423/GPPG00026221/GPPG00028264
CC	rough endoplasmic reticulum membraneGO:0030867	4/180	78/54218	0.000138343	0.0160478	0.0137858	GPPG00005008/GPPG00007630/GPPG00009935/GPPG00063190
CC	rough endoplasmic reticulumGO:0005791	7/180	389/54218	0.00034618	0.0301176	0.0258724	GPPG00005008/GPPG00013630/GPPG00045399/GPPG00007630/GPPG00009935/GPPG00021783/GPPG00063190
CC	9+2 motile ciliumGO:0097729	6/180	343/54218	0.00106057	0.062615	0.0537891	GPPG00004146/GPPG00019390/GPPG00004423/GPPG00011071/GPPG00020227/GPPG00028264
CC	smooth endoplasmic reticulum membraneGO:0030868	2/180	16/54218	0.00127564	0.062615	0.0537891	GPPG00003443/GPPG00007630
CC	eukaryotic translation initiation factor 3 complexGO:0005852	3/180	65/54218	0.00135118	0.062615	0.0537891	GPPG00049365/GPPG00021251/GPPG00031975
CC	Elongator holoenzyme complexGO:0033588	2/180	18/54218	0.00161935	0.062615	0.0537891	GPPG00020243/GPPG00029535
CC	GPI-anchor transamidase complexGO:0042765	2/180	18/54218	0.00161935	0.062615	0.0537891	GPPG00029007/GPPG00033984
CC	chaperonin-containing T-complexGO:0005832	2/180	21/54218	0.00220815	0.0768435	0.0660119	GPPG00005909/GPPG00011144
CC	sex chromatinGO:0001739	2/180	28/54218	0.00391451	0.117327	0.100789	GPPG00001016/GPPG00085770
CC	filopodium tipGO:0032433	3/180	96/54218	0.00410001	0.117327	0.100789	GPPG00003443/GPPG00007025/GPPG00008129
CC	sperm flagellumGO:0036126	5/180	321/54218	0.00452222	0.117327	0.100789	GPPG00019390/GPPG00004423/GPPG00011071/GPPG00020227/GPPG00028264
CC	U2-type spliceosomal complexGO:0005684	4/180	204/54218	0.00491789	0.117327	0.100789	GPPG00020290/GPPG00001009/GPPG00001988/GPPG00067835
CC	anchored component of synaptic vesicle membraneGO:0098993	2/180	33/54218	0.00540874	0.117327	0.100789	GPPG00003982/GPPG00012842
CC	sperm headGO:0061827	2/180	34/54218	0.00573431	0.117327	0.100789	GPPG00011071/GPPG00026221
CC	dendrite terminusGO:0044292	3/180	109/54218	0.00583803	0.117327	0.100789	GPPG00045399/GPPG00085279/GPPG00026221
CC	commitment complexGO:0000243	2/180	35/54218	0.00606865	0.117327	0.100789	GPPG00020290/GPPG00001988
CC	SMAD protein complexGO:0071141	2/180	36/54218	0.00641168	0.117435	0.100882	GPPG00006617/GPPG00048102
CC	smooth endoplasmic reticulum partGO:0097425	2/180	40/54218	0.00786965	0.136932	0.117631	GPPG00003443/GPPG00007630
MF	lactate dehydrogenase activityGO:0004457	3/164	14/48009	1.38575e-05	0.00672089	0.00564511	GPPG00006048/GPPG00005260/GPPG00020227
MF	pre-mRNA 3'-splice site bindingGO:0030628	3/164	32/48009	0.000180483	0.0437671	0.0367615	GPPG00020290/GPPG00000692/GPPG00001988
MF	neuregulin receptor activityGO:0038131	2/164	12/48009	0.000748462	0.107011	0.0898819	GPPG00002670/GPPG00043320
MF	histone demethylase activity (H4-K20 specific)GO:0035575	2/164	13/48009	0.000882561	0.107011	0.0898819	GPPG00005714/GPPG00047731
MF	histone methyltransferase activityGO:0042054	5/164	245/48009	0.00159935	0.120205	0.100964	GPPG00002222/GPPG00017835/GPPG00018356/GPPG00023234/GPPG00085770
MF	voltage-gated sodium channel activity involved in cardiac muscle cell action potentialGO:0086006	2/164	18/48009	0.00171186	0.120205	0.100964	GPPG00047894/GPPG00056123
MF	cytochrome-b5 reductase activity, acting on NAD(P)HGO:0004128	2/164	22/48009	0.0025615	0.120205	0.100964	GPPG00039618/GPPG00007472
MF	NADPH-hemoprotein reductase activityGO:0003958	2/164	23/48009	0.00279918	0.120205	0.100964	GPPG00039618/GPPG00007472
MF	transforming growth factor beta receptor, pathway-specific cytoplasmic mediator activityGO:0030618	2/164	23/48009	0.00279918	0.120205	0.100964	GPPG00006617/GPPG00048102
MF	histone demethylase activity (H3-K27 specific)GO:0071558	2/164	23/48009	0.00279918	0.120205	0.100964	GPPG00005714/GPPG00047731
MF	low-density lipoprotein particle receptor bindingGO:0050750	4/164	175/48009	0.0031511	0.120205	0.100964	GPPG00007025/GPPG00013007/GPPG00021441/GPPG00028372
MF	7SK snRNA bindingGO:0097322	2/164	25/48009	0.00330435	0.120205	0.100964	GPPG00046492/GPPG00087111
MF	single-stranded RNA bindingGO:0003727	6/164	427/48009	0.00362614	0.120205	0.100964	GPPG00020290/GPPG00023287/GPPG00001975/GPPG00001988/GPPG00028720/GPPG00063066
MF	translation factor activity, RNA bindingGO:0008135	5/164	306/48009	0.00415358	0.120205	0.100964	GPPG00021434/GPPG00049365/GPPG00021251/GPPG00024973/GPPG00031975
MF	pre-mRNA bindingGO:0036002	4/164	190/48009	0.00422119	0.120205	0.100964	GPPG00020290/GPPG00000692/GPPG00001988/GPPG00058904
MF	sialic acid bindingGO:0033691	2/164	29/48009	0.00443204	0.120205	0.100964	GPPG00085279/GPPG00009105
MF	oxidoreductase activity, acting on NAD(P)H, oxygen as acceptorGO:0050664	2/164	29/48009	0.00443204	0.120205	0.100964	GPPG00013630/GPPG00039618
MF	histone-lysine N-methyltransferase activityGO:0018024	4/164	193/48009	0.00446121	0.120205	0.100964	GPPG00002222/GPPG00017835/GPPG00018356/GPPG00023234
MF	lipoprotein particle receptor bindingGO:0070325	4/164	206/48009	0.00560762	0.143142	0.12023	GPPG00007025/GPPG00013007/GPPG00021441/GPPG00028372
MF	methylated histone bindingGO:0035064	4/164	215/48009	0.00650701	0.150281	0.126226	GPPG00005714/GPPG00041488/GPPG00047731/GPPG00085770

## Sheet: Gill
Category	Term	GeneRatio	BgRatio	Pvalue	gene
BP	Biological Process: regulation of T cell apoptotic process (GO:0070232);	4 out of 90 4.44444444444444%	16 out of 5976 0.267737617135207%	7.62482e-05	Gymnocypris_Gill_newGene_32346;Gymnocypris_Gill_newGene_11916;Gymnocypris_Gill_newGene_1733;Gymnocypris_Gill_newGene_6885
BP	Biological Process: rRNA metabolic process (GO:0016072);	7 out of 90 7.77777777777778%	74 out of 5976 1.23828647925033%	0.000110191	Gymnocypris_Gill_newGene_8848;Gymnocypris_Gill_newGene_30295;Gymnocypris_Gill_newGene_21905;Gymnocypris_Gill_newGene_30246;Gymnocypris_Gill_newGene_7000;Gymnocypris_Gill_newGene_21139;Gymnocypris_Gill_newGene_3412
BP	Biological Process: regulation of T cell mediated cytotoxicity (GO:0001914);	3 out of 90 3.33333333333333%	7 out of 5976 0.117135207496653%	0.000110689	Gymnocypris_Gill_newGene_11916;Gymnocypris_Gill_newGene_1733;Gymnocypris_Gill_newGene_31190
BP	Biological Process: rRNA processing (GO:0006364);	6 out of 90 6.66666666666667%	58 out of 5976 0.970548862115127%	0.000212912	Gymnocypris_Gill_newGene_30246;Gymnocypris_Gill_newGene_8848;Gymnocypris_Gill_newGene_7000;Gymnocypris_Gill_newGene_30295;Gymnocypris_Gill_newGene_21139;Gymnocypris_Gill_newGene_3412
BP	Biological Process: ribonucleoprotein complex biogenesis (GO:0022613);	9 out of 90 10%	139 out of 5976 2.32597054886212%	0.000219556	Gymnocypris_Gill_newGene_23806;Gymnocypris_Gill_newGene_35612;Gymnocypris_Gill_newGene_30246;Gymnocypris_Gill_newGene_21139;Gymnocypris_Gill_newGene_3412;Gymnocypris_Gill_newGene_28730;Gymnocypris_Gill_newGene_8848;Gymnocypris_Gill_newGene_30295;Gymnocypris_Gill_newGene_7000
BP	Biological Process: ribosome biogenesis (GO:0042254);	7 out of 90 7.77777777777778%	89 out of 5976 1.48929049531459%	0.000351451	Gymnocypris_Gill_newGene_28730;Gymnocypris_Gill_newGene_8848;Gymnocypris_Gill_newGene_30295;Gymnocypris_Gill_newGene_30246;Gymnocypris_Gill_newGene_7000;Gymnocypris_Gill_newGene_21139;Gymnocypris_Gill_newGene_3412
BP	Biological Process: RNA processing (GO:0006396);	12 out of 90 13.3333333333333%	267 out of 5976 4.46787148594377%	0.000599193	Gymnocypris_Gill_newGene_30246;Gymnocypris_Gill_newGene_3412;Gymnocypris_Gill_newGene_8848;Gymnocypris_Gill_newGene_7000;Gymnocypris_Gill_newGene_35506;Gymnocypris_Gill_newGene_23806;Gymnocypris_Gill_newGene_35612;Gymnocypris_Gill_newGene_21139;Gymnocypris_Gill_newGene_28730;Gymnocypris_Gill_newGene_9023;Gymnocypris_Gill_newGene_30295;Gymnocypris_Gill_newGene_21905
BP	Biological Process: regulation of lymphocyte apoptotic process (GO:0070228);	4 out of 90 4.44444444444444%	28 out of 5976 0.468540829986613%	0.000747096	Gymnocypris_Gill_newGene_32346;Gymnocypris_Gill_newGene_11916;Gymnocypris_Gill_newGene_6885;Gymnocypris_Gill_newGene_1733
BP	Biological Process: retinal cone cell differentiation (GO:0042670);	3 out of 90 3.33333333333333%	15 out of 5976 0.251004016064257%	0.00131844	Gymnocypris_Gill_newGene_26397;Gymnocypris_Gill_newGene_28496;Gymnocypris_Gill_newGene_15930
BP	Biological Process: ncRNA processing (GO:0034470);	7 out of 90 7.77777777777778%	111 out of 5976 1.8574297188755%	0.0013258	Gymnocypris_Gill_newGene_28730;Gymnocypris_Gill_newGene_8848;Gymnocypris_Gill_newGene_30295;Gymnocypris_Gill_newGene_30246;Gymnocypris_Gill_newGene_7000;Gymnocypris_Gill_newGene_21139;Gymnocypris_Gill_newGene_3412
BP	Biological Process: positive regulation of apoptotic signaling pathway (GO:2001235);	6 out of 90 6.66666666666667%	86 out of 5976 1.43908969210174%	0.00176604	Gymnocypris_Gill_newGene_11916;Gymnocypris_Gill_newGene_6885;Gymnocypris_Gill_newGene_30213;Gymnocypris_Gill_newGene_21905;Gymnocypris_Gill_newGene_31190;Gymnocypris_Gill_newGene_32346
BP	Biological Process: RNA secondary structure unwinding (GO:0010501);	3 out of 90 3.33333333333333%	17 out of 5976 0.284471218206158%	0.00192793	Gymnocypris_Gill_newGene_30295;Gymnocypris_Gill_newGene_28730;Gymnocypris_Gill_newGene_9023
BP	Biological Process: positive regulation of T cell mediated cytotoxicity (GO:0001916);	2 out of 90 2.22222222222222%	5 out of 5976 0.0836680053547523%	0.00217791	Gymnocypris_Gill_newGene_1733;Gymnocypris_Gill_newGene_31190
BP	Biological Process: regulation of leukocyte mediated cytotoxicity (GO:0001910);	5 out of 90 5.55555555555556%	63 out of 5976 1.05421686746988%	0.00244898	Gymnocypris_Gill_newGene_31190;Gymnocypris_Gill_newGene_11916;Gymnocypris_Gill_newGene_6885;Gymnocypris_Gill_newGene_1733;Gymnocypris_Gill_newGene_19536
BP	Biological Process: regulation of leukocyte apoptotic process (GO:2000106);	4 out of 90 4.44444444444444%	40 out of 5976 0.669344042838019%	0.00290619	Gymnocypris_Gill_newGene_32346;Gymnocypris_Gill_newGene_11916;Gymnocypris_Gill_newGene_6885;Gymnocypris_Gill_newGene_1733
BP	Biological Process: camera-type eye photoreceptor cell differentiation (GO:0060219);	3 out of 90 3.33333333333333%	20 out of 5976 0.334672021419009%	0.00312831	Gymnocypris_Gill_newGene_26397;Gymnocypris_Gill_newGene_28496;Gymnocypris_Gill_newGene_15930
BP	Biological Process: protein folding (GO:0006457);	5 out of 90 5.55555555555556%	67 out of 5976 1.12115127175368%	0.00321017	Gymnocypris_Gill_newGene_19443;Gymnocypris_Gill_newGene_34622;Gymnocypris_Gill_newGene_3450;Gymnocypris_Gill_newGene_35652;Gymnocypris_Gill_newGene_13856
BP	Biological Process: maturation of LSU-rRNA (GO:0000470);	2 out of 90 2.22222222222222%	6 out of 5976 0.100401606425703%	0.00323489	Gymnocypris_Gill_newGene_3412;Gymnocypris_Gill_newGene_8848
BP	Biological Process: negative regulation of eye photoreceptor cell development (GO:0042480);	2 out of 90 2.22222222222222%	6 out of 5976 0.100401606425703%	0.00323489	Gymnocypris_Gill_newGene_26397;Gymnocypris_Gill_newGene_28496
BP	Biological Process: response to methylmercury (GO:0051597);	2 out of 90 2.22222222222222%	6 out of 5976 0.100401606425703%	0.00323489	Gymnocypris_Gill_newGene_30713;Gymnocypris_Gill_newGene_2511
BP	Biological Process: positive regulation of leukocyte mediated cytotoxicity (GO:0001912);	3 out of 90 3.33333333333333%	21 out of 5976 0.35140562248996%	0.00361025	Gymnocypris_Gill_newGene_31190;Gymnocypris_Gill_newGene_1733;Gymnocypris_Gill_newGene_19536
CC	Cellular Component: cellular_component (GO:0005575);	87 out of 152 57.2368421052632%	5939 out of 17882 33.2121686612236%	9.06704e-10	Gymnocypris_Gill_newGene_19555;Gymnocypris_Gill_newGene_20926;Gymnocypris_Gill_newGene_15980;Gymnocypris_Gill_newGene_28464;Gymnocypris_Gill_newGene_12130;Gymnocypris_Gill_newGene_20357;Gymnocypris_Gill_newGene_8204;Gymnocypris_Gill_newGene_3128;Gymnocypris_Gill_newGene_30213;Gymnocypris_Gill_newGene_12112;Gymnocypris_Gill_newGene_34568;Gymnocypris_Gill_newGene_35699;Gymnocypris_Gill_newGene_2380…
CC	Cellular Component: cytoplasmic part (GO:0044444);	66 out of 152 43.4210526315789%	5099 out of 17882 28.5147075271222%	5.81033e-05	GPPG00001161;GPPG00008955;GPPG00013755;Gymnocypris_Gill_newGene_20926;Gymnocypris_Gill_newGene_15980;Gymnocypris_Gill_newGene_28464;Gymnocypris_Gill_newGene_12130;Gymnocypris_Gill_newGene_20357;Gymnocypris_Gill_newGene_3128;Gymnocypris_Gill_newGene_30213;Gymnocypris_Gill_newGene_12112;Gymnocypris_Gill_newGene_34568;Gymnocypris_Gill_newGene_35699;Gymnocypris_Gill_newGene_6885;Gymnocypris_Gill_newG…
CC	Cellular Component: cytoplasm (GO:0005737);	70 out of 152 46.0526315789474%	5707 out of 17882 31.9147746337099%	0.000178091	GPPG00001161;GPPG00008955;GPPG00013755;Gymnocypris_Gill_newGene_20926;Gymnocypris_Gill_newGene_15980;Gymnocypris_Gill_newGene_28464;Gymnocypris_Gill_newGene_12130;Gymnocypris_Gill_newGene_20357;Gymnocypris_Gill_newGene_3128;Gymnocypris_Gill_newGene_30213;Gymnocypris_Gill_newGene_12112;Gymnocypris_Gill_newGene_34568;Gymnocypris_Gill_newGene_35699;Gymnocypris_Gill_newGene_6885;Gymnocypris_Gill_newG…
CC	Cellular Component: box C/D snoRNP complex (GO:0031428);	2 out of 152 1.31578947368421%	3 out of 17882 0.0167766469075048%	0.00021414	Gymnocypris_Gill_newGene_30246;Gymnocypris_Gill_newGene_3412
CC	Cellular Component: small-subunit processome (GO:0032040);	3 out of 152 1.97368421052632%	15 out of 17882 0.0838832345375238%	0.000254179	Gymnocypris_Gill_newGene_30246;Gymnocypris_Gill_newGene_3412;Gymnocypris_Gill_newGene_21139
CC	Cellular Component: preribosome (GO:0030684);	4 out of 152 2.63157894736842%	40 out of 17882 0.223688625433397%	0.000361428	Gymnocypris_Gill_newGene_30246;Gymnocypris_Gill_newGene_8848;Gymnocypris_Gill_newGene_21139;Gymnocypris_Gill_newGene_3412
CC	Cellular Component: intracellular part (GO:0044424);	120 out of 152 78.9473684210526%	11973 out of 17882 66.9555978078515%	0.000746895	GPPG00001161;GPPG00007472;GPPG00046556;GPPG00008955;GPPG00000995;GPPG00013847;GPPG00092068;Gymnocypris_Gill_newGene_20926;Gymnocypris_Gill_newGene_15980;Gymnocypris_Gill_newGene_28464;Gymnocypris_Gill_newGene_3128;Gymnocypris_Gill_newGene_30213;Gymnocypris_Gill_newGene_12112;Gymnocypris_Gill_newGene_34568;Gymnocypris_Gill_newGene_35699;Gymnocypris_Gill_newGene_23806;Gymnocypris_Gill_newGene_6885;…
CC	Cellular Component: intracellular (GO:0005622);	120 out of 152 78.9473684210526%	12016 out of 17882 67.1960630801924%	0.00092039	GPPG00001161;GPPG00007472;GPPG00046556;GPPG00008955;GPPG00000995;GPPG00013847;GPPG00092068;Gymnocypris_Gill_newGene_20926;Gymnocypris_Gill_newGene_15980;Gymnocypris_Gill_newGene_28464;Gymnocypris_Gill_newGene_3128;Gymnocypris_Gill_newGene_30213;Gymnocypris_Gill_newGene_12112;Gymnocypris_Gill_newGene_34568;Gymnocypris_Gill_newGene_35699;Gymnocypris_Gill_newGene_23806;Gymnocypris_Gill_newGene_6885;…
CC	Cellular Component: cell part (GO:0044464);	129 out of 152 84.8684210526316%	13306 out of 17882 74.4100212504194%	0.00129206	GPPG00001161;GPPG00007472;GPPG00046556;GPPG00008955;GPPG00000995;GPPG00013847;GPPG00092068;Gymnocypris_Gill_newGene_20926;Gymnocypris_Gill_newGene_15980;Gymnocypris_Gill_newGene_28464;Gymnocypris_Gill_newGene_3128;Gymnocypris_Gill_newGene_30213;Gymnocypris_Gill_newGene_12112;Gymnocypris_Gill_newGene_34568;Gymnocypris_Gill_newGene_35699;Gymnocypris_Gill_newGene_23806;Gymnocypris_Gill_newGene_6885;…
CC	Cellular Component: cell (GO:0005623);	129 out of 152 84.8684210526316%	13319 out of 17882 74.4827200536853%	0.00137801	GPPG00001161;GPPG00007472;GPPG00046556;GPPG00008955;GPPG00000995;GPPG00013847;GPPG00092068;Gymnocypris_Gill_newGene_20926;Gymnocypris_Gill_newGene_15980;Gymnocypris_Gill_newGene_28464;Gymnocypris_Gill_newGene_3128;Gymnocypris_Gill_newGene_30213;Gymnocypris_Gill_newGene_12112;Gymnocypris_Gill_newGene_34568;Gymnocypris_Gill_newGene_35699;Gymnocypris_Gill_newGene_23806;Gymnocypris_Gill_newGene_6885;…
CC	Cellular Component: nucleolus (GO:0005730);	9 out of 152 5.92105263157895%	311 out of 17882 1.73917906274466%	0.0013871	Gymnocypris_Gill_newGene_30246;Gymnocypris_Gill_newGene_3412;Gymnocypris_Gill_newGene_7000;Gymnocypris_Gill_newGene_35612;Gymnocypris_Gill_newGene_21139;Gymnocypris_Gill_newGene_28730;Gymnocypris_Gill_newGene_9023;Gymnocypris_Gill_newGene_30295;Gymnocypris_Gill_newGene_21905
CC	Cellular Component: small nucleolar ribonucleoprotein complex (GO:0005732);	2 out of 152 1.31578947368421%	8 out of 17882 0.0447377250866793%	0.00194348	Gymnocypris_Gill_newGene_30246;Gymnocypris_Gill_newGene_3412
CC	Cellular Component: secretory granule (GO:0030141);	10 out of 152 6.57894736842105%	398 out of 17882 2.2257018230623%	0.00217201	Gymnocypris_Gill_newGene_22644;Gymnocypris_Gill_newGene_31097;Gymnocypris_Gill_newGene_30111;Gymnocypris_Gill_newGene_6065;Gymnocypris_Gill_newGene_31190;Gymnocypris_Gill_newGene_28464;Gymnocypris_Gill_newGene_292;Gymnocypris_Gill_newGene_3654;Gymnocypris_Gill_newGene_30213;Gymnocypris_Gill_newGene_1733
CC	Cellular Component: U4/U6 x U5 tri-snRNP complex (GO:0046540);	2 out of 152 1.31578947368421%	10 out of 17882 0.0559221563583492%	0.00308876	Gymnocypris_Gill_newGene_3412;Gymnocypris_Gill_newGene_23806
CC	Cellular Component: intracellular organelle part (GO:0044446);	57 out of 152 37.5%	4842 out of 17882 27.0775081087127%	0.00312213	GPPG00008955;Gymnocypris_Gill_newGene_20926;Gymnocypris_Gill_newGene_28464;Gymnocypris_Gill_newGene_20357;Gymnocypris_Gill_newGene_30213;Gymnocypris_Gill_newGene_12112;Gymnocypris_Gill_newGene_34568;Gymnocypris_Gill_newGene_35699;Gymnocypris_Gill_newGene_23806;Gymnocypris_Gill_newGene_10855;Gymnocypris_Gill_newGene_292;Gymnocypris_Gill_newGene_23192;Gymnocypris_Gill_newGene_17432;Gymnocypris_Gill…
CC	Cellular Component: endomembrane system (GO:0012505);	30 out of 152 19.7368421052632%	2141 out of 17882 11.9729336763226%	0.00386477	Gymnocypris_Gill_newGene_21938;GPPG00011047;Gymnocypris_Gill_newGene_30111;GPPG00019692;Gymnocypris_Gill_newGene_15980;Gymnocypris_Gill_newGene_23334;Gymnocypris_Gill_newGene_28464;Gymnocypris_Gill_newGene_20357;Gymnocypris_Gill_newGene_30213;Gymnocypris_Gill_newGene_12112;Gymnocypris_Gill_newGene_14052;Gymnocypris_Gill_newGene_35699;Gymnocypris_Gill_newGene_31097;Gymnocypris_Gill_newGene_9023;Gy…
CC	Cellular Component: cytosol (GO:0005829);	26 out of 152 17.1052631578947%	1794 out of 17882 10.0324348506878%	0.00472136	Gymnocypris_Gill_newGene_2511;Gymnocypris_Gill_newGene_25650;Gymnocypris_Gill_newGene_1733;Gymnocypris_Gill_newGene_30111;Gymnocypris_Gill_newGene_35652;Gymnocypris_Gill_newGene_16887;Gymnocypris_Gill_newGene_19536;Gymnocypris_Gill_newGene_12130;Gymnocypris_Gill_newGene_35612;GPPG00075058;Gymnocypris_Gill_newGene_3128;Gymnocypris_Gill_newGene_30160;Gymnocypris_Gill_newGene_19443;Gymnocypris_Gill_…
CC	Cellular Component: organelle part (GO:0044422);	61 out of 152 40.1315789473684%	5395 out of 17882 30.1700033553294%	0.00548085	GPPG00007472;GPPG00008955;Gymnocypris_Gill_newGene_20926;Gymnocypris_Gill_newGene_28464;Gymnocypris_Gill_newGene_20357;Gymnocypris_Gill_newGene_30213;Gymnocypris_Gill_newGene_12112;Gymnocypris_Gill_newGene_34568;Gymnocypris_Gill_newGene_35699;Gymnocypris_Gill_newGene_23806;Gymnocypris_Gill_newGene_10855;Gymnocypris_Gill_newGene_292;Gymnocypris_Gill_newGene_23192;Gymnocypris_Gill_newGene_17432;GPP…
CC	Cellular Component: cytoplasmic vesicle part (GO:0044433);	12 out of 152 7.89473684210526%	624 out of 17882 3.48954255676099%	0.00707449	Gymnocypris_Gill_newGene_22644;Gymnocypris_Gill_newGene_31097;Gymnocypris_Gill_newGene_5882;Gymnocypris_Gill_newGene_15930;Gymnocypris_Gill_newGene_1733;Gymnocypris_Gill_newGene_30111;Gymnocypris_Gill_newGene_6065;Gymnocypris_Gill_newGene_31190;Gymnocypris_Gill_newGene_28464;Gymnocypris_Gill_newGene_292;Gymnocypris_Gill_newGene_3654;Gymnocypris_Gill_newGene_30213
CC	Cellular Component: secretory granule lumen (GO:0034774);	5 out of 152 3.28947368421053%	142 out of 17882 0.794094620288558%	0.00733406	Gymnocypris_Gill_newGene_31097;Gymnocypris_Gill_newGene_3654;Gymnocypris_Gill_newGene_30111;Gymnocypris_Gill_newGene_1733;Gymnocypris_Gill_newGene_292
MF	Molecular Function: unfolded protein binding (GO:0051082);	4 out of 81 4.93827160493827%	34 out of 5260 0.64638783269962%	0.00170345	Gymnocypris_Gill_newGene_19443;Gymnocypris_Gill_newGene_34622;Gymnocypris_Gill_newGene_35652;Gymnocypris_Gill_newGene_13856
MF	Molecular Function: ATP-dependent RNA helicase activity (GO:0004004);	3 out of 81 3.7037037037037%	20 out of 5260 0.380228136882129%	0.00332035	Gymnocypris_Gill_newGene_30295;Gymnocypris_Gill_newGene_28730;Gymnocypris_Gill_newGene_9023
MF	Molecular Function: RNA helicase activity (GO:0003724);	3 out of 81 3.7037037037037%	20 out of 5260 0.380228136882129%	0.00332035	Gymnocypris_Gill_newGene_30295;Gymnocypris_Gill_newGene_28730;Gymnocypris_Gill_newGene_9023
MF	Molecular Function: disaccharide binding (GO:0048030);	3 out of 81 3.7037037037037%	21 out of 5260 0.399239543726236%	0.00383109	Gymnocypris_Gill_newGene_11943;Gymnocypris_Gill_newGene_10603;Gymnocypris_Gill_newGene_6885
MF	Molecular Function: RNA-dependent ATPase activity (GO:0008186);	3 out of 81 3.7037037037037%	22 out of 5260 0.418250950570342%	0.00438719	Gymnocypris_Gill_newGene_30295;Gymnocypris_Gill_newGene_28730;Gymnocypris_Gill_newGene_9023
MF	Molecular Function: chaperone binding (GO:0051087);	3 out of 81 3.7037037037037%	24 out of 5260 0.456273764258555%	0.00563994	Gymnocypris_Gill_newGene_13856;Gymnocypris_Gill_newGene_19443;Gymnocypris_Gill_newGene_35652
MF	Molecular Function: MAP kinase kinase kinase activity (GO:0004709);	2 out of 81 2.46913580246914%	8 out of 5260 0.152091254752852%	0.0061757	Gymnocypris_Gill_newGene_30160;Gymnocypris_Gill_newGene_15322
MF	Molecular Function: ATP-dependent helicase activity (GO:0008026);	3 out of 81 3.7037037037037%	25 out of 5260 0.475285171102662%	0.00633864	Gymnocypris_Gill_newGene_30295;Gymnocypris_Gill_newGene_28730;Gymnocypris_Gill_newGene_9023
MF	Molecular Function: purine NTP-dependent helicase activity (GO:0070035);	3 out of 81 3.7037037037037%	25 out of 5260 0.475285171102662%	0.00633864	Gymnocypris_Gill_newGene_30295;Gymnocypris_Gill_newGene_28730;Gymnocypris_Gill_newGene_9023
MF	Molecular Function: carbohydrate binding (GO:0030246);	5 out of 81 6.17283950617284%	81 out of 5260 1.53992395437262%	0.00785807	Gymnocypris_Gill_newGene_11943;Gymnocypris_Gill_newGene_6885;Gymnocypris_Gill_newGene_10603;Gymnocypris_Gill_newGene_32346;Gymnocypris_Gill_newGene_16887
MF	Molecular Function: oligosaccharide binding (GO:0070492);	3 out of 81 3.7037037037037%	27 out of 5260 0.513307984790874%	0.00788517	Gymnocypris_Gill_newGene_11943;Gymnocypris_Gill_newGene_10603;Gymnocypris_Gill_newGene_6885
MF	Molecular Function: helicase activity (GO:0004386);	3 out of 81 3.7037037037037%	29 out of 5260 0.551330798479088%	0.00963572	Gymnocypris_Gill_newGene_30295;Gymnocypris_Gill_newGene_28730;Gymnocypris_Gill_newGene_9023
MF	Molecular Function: snoRNA binding (GO:0030515);	2 out of 81 2.46913580246914%	10 out of 5260 0.190114068441065%	0.00972884	Gymnocypris_Gill_newGene_30246;Gymnocypris_Gill_newGene_3412
MF	Molecular Function: cell adhesive protein binding involved in bundle of His cell-Purkinje myocyte communication (GO:0086083);	1 out of 81 1.23456790123457%	1 out of 5260 0.0190114068441065%	0.0153992	Gymnocypris_Gill_newGene_28464
MF	Molecular Function: myosin II head/neck binding (GO:0032034);	1 out of 81 1.23456790123457%	1 out of 5260 0.0190114068441065%	0.0153992	Gymnocypris_Gill_newGene_20312
MF	Molecular Function: U4 snRNA binding (GO:0030621);	1 out of 81 1.23456790123457%	1 out of 5260 0.0190114068441065%	0.0153992	Gymnocypris_Gill_newGene_3412
MF	Molecular Function: box C/D snoRNA binding (GO:0034512);	1 out of 81 1.23456790123457%	1 out of 5260 0.0190114068441065%	0.0153992	Gymnocypris_Gill_newGene_3412
MF	Molecular Function: purine nucleobase binding (GO:0002060);	1 out of 81 1.23456790123457%	1 out of 5260 0.0190114068441065%	0.0153992	Gymnocypris_Gill_newGene_1733
MF	Molecular Function: U4atac snRNA binding (GO:0030622);	1 out of 81 1.23456790123457%	1 out of 5260 0.0190114068441065%	0.0153992	Gymnocypris_Gill_newGene_3412
MF	Molecular Function: norepinephrine:sodium symporter activity (GO:0005334);	1 out of 81 1.23456790123457%	1 out of 5260 0.0190114068441065%	0.0153992	Gymnocypris_Gill_newGene_12014

## Sheet: Heart
Category	Term	GeneRatio	BgRatio	Pvalue	gene
BP	Biological Process: nicotinamide riboside metabolic process (GO:0046495);	4 out of 222 1.8018018018018%	5 out of 5976 0.0836680053547523%	9.00543e-06	Gymnocypris_Heart_newGene_1740;Gymnocypris_Heart_newGene_1906;Gymnocypris_Heart_newGene_1733;Gymnocypris_Heart_newGene_23763
BP	Biological Process: pyridine nucleoside metabolic process (GO:0070637);	4 out of 222 1.8018018018018%	5 out of 5976 0.0836680053547523%	9.00543e-06	Gymnocypris_Heart_newGene_1740;Gymnocypris_Heart_newGene_1906;Gymnocypris_Heart_newGene_1733;Gymnocypris_Heart_newGene_23763
BP	Biological Process: lymphocyte chemotaxis (GO:0048247);	7 out of 222 3.15315315315315%	29 out of 5976 0.485274431057564%	6.89089e-05	Gymnocypris_Heart_newGene_8771;Gymnocypris_Heart_newGene_11678;Gymnocypris_Heart_newGene_8203;Gymnocypris_Heart_newGene_8204;Gymnocypris_Heart_newGene_35537;Gymnocypris_Heart_newGene_35020;Gymnocypris_Heart_newGene_8770
BP	Biological Process: positive regulation of leukocyte migration (GO:0002687);	12 out of 222 5.40540540540541%	89 out of 5976 1.48929049531459%	9.68765e-05	Gymnocypris_Heart_newGene_8771;Gymnocypris_Heart_newGene_4286;Gymnocypris_Heart_newGene_8770;Gymnocypris_Heart_newGene_11849;Gymnocypris_Heart_newGene_8203;Gymnocypris_Heart_newGene_8204;Gymnocypris_Heart_newGene_14620;Gymnocypris_Heart_newGene_11850;Gymnocypris_Heart_newGene_35537;Gymnocypris_Heart_newGene_22644;Gymnocypris_Heart_newGene_35020;Gymnocypris_Heart_newGene_30250
BP	Biological Process: cytokine-mediated signaling pathway (GO:0019221);	20 out of 222 9.00900900900901%	213 out of 5976 3.56425702811245%	0.000110079	Gymnocypris_Heart_newGene_4548;Gymnocypris_Heart_newGene_24767;Gymnocypris_Heart_newGene_1967;Gymnocypris_Heart_newGene_8770;Gymnocypris_Heart_newGene_14456;Gymnocypris_Heart_newGene_11849;Gymnocypris_Heart_newGene_26341;Gymnocypris_Heart_newGene_10864;Gymnocypris_Heart_newGene_14620;Gymnocypris_Heart_newGene_11850;Gymnocypris_Heart_newGene_35537;Gymnocypris_Heart_newGene_22644;Gymnocypris_Heart_…
BP	Biological Process: interferon-gamma-mediated signaling pathway (GO:0060333);	6 out of 222 2.7027027027027%	22 out of 5976 0.36813922356091%	0.000111165	Gymnocypris_Heart_newGene_7077;Gymnocypris_Heart_newGene_4286;Gymnocypris_Heart_newGene_23833;Gymnocypris_Heart_newGene_24767;Gymnocypris_Heart_newGene_22644;Gymnocypris_Heart_newGene_1967
BP	Biological Process: chemokine-mediated signaling pathway (GO:0070098);	7 out of 222 3.15315315315315%	32 out of 5976 0.535475234270415%	0.000135114	Gymnocypris_Heart_newGene_8771;Gymnocypris_Heart_newGene_8204;Gymnocypris_Heart_newGene_14620;Gymnocypris_Heart_newGene_35537;Gymnocypris_Heart_newGene_35020;Gymnocypris_Heart_newGene_8770;Gymnocypris_Heart_newGene_8203
BP	Biological Process: response to ischemia (GO:0002931);	6 out of 222 2.7027027027027%	23 out of 5976 0.384872824631861%	0.000145776	Gymnocypris_Heart_newGene_5779;Gymnocypris_Heart_newGene_30250;Gymnocypris_Heart_newGene_20281;Gymnocypris_Heart_newGene_20448;Gymnocypris_Heart_newGene_23721;Gymnocypris_Heart_newGene_14581
BP	Biological Process: lymphocyte migration (GO:0072676);	7 out of 222 3.15315315315315%	35 out of 5976 0.585676037483266%	0.000245468	Gymnocypris_Heart_newGene_8771;Gymnocypris_Heart_newGene_8204;Gymnocypris_Heart_newGene_35537;Gymnocypris_Heart_newGene_35020;Gymnocypris_Heart_newGene_8770;Gymnocypris_Heart_newGene_11678;Gymnocypris_Heart_newGene_8203
BP	Biological Process: cellular response to interferon-gamma (GO:0071346);	10 out of 222 4.5045045045045%	73 out of 5976 1.22155287817938%	0.000325627	Gymnocypris_Heart_newGene_4286;Gymnocypris_Heart_newGene_24767;Gymnocypris_Heart_newGene_1967;Gymnocypris_Heart_newGene_10864;Gymnocypris_Heart_newGene_15521;Gymnocypris_Heart_newGene_23833;Gymnocypris_Heart_newGene_35537;Gymnocypris_Heart_newGene_22644;Gymnocypris_Heart_newGene_35020;Gymnocypris_Heart_newGene_7077
BP	Biological Process: response to interferon-gamma (GO:0034341);	10 out of 222 4.5045045045045%	75 out of 5976 1.25502008032129%	0.000407122	Gymnocypris_Heart_newGene_4286;Gymnocypris_Heart_newGene_24767;Gymnocypris_Heart_newGene_1967;Gymnocypris_Heart_newGene_10864;Gymnocypris_Heart_newGene_15521;Gymnocypris_Heart_newGene_23833;Gymnocypris_Heart_newGene_35537;Gymnocypris_Heart_newGene_22644;Gymnocypris_Heart_newGene_35020;Gymnocypris_Heart_newGene_7077
BP	Biological Process: negative regulation of cytoplasmic translation (GO:2000766);	3 out of 222 1.35135135135135%	5 out of 5976 0.0836680053547523%	0.000478582	Gymnocypris_Heart_newGene_5779;Gymnocypris_Heart_newGene_20448;Gymnocypris_Heart_newGene_20281
BP	Biological Process: positive regulation of T cell mediated cytotoxicity (GO:0001916);	3 out of 222 1.35135135135135%	5 out of 5976 0.0836680053547523%	0.000478582	Gymnocypris_Heart_newGene_31190;Gymnocypris_Heart_newGene_7077;Gymnocypris_Heart_newGene_1733
BP	Biological Process: positive regulation of immune effector process (GO:0002699);	12 out of 222 5.40540540540541%	109 out of 5976 1.8239625167336%	0.000664008	Gymnocypris_Heart_newGene_19536;Gymnocypris_Heart_newGene_1196;Gymnocypris_Heart_newGene_11849;Gymnocypris_Heart_newGene_15521;Gymnocypris_Heart_newGene_11850;Gymnocypris_Heart_newGene_3534;Gymnocypris_Heart_newGene_18407;Gymnocypris_Heart_newGene_22644;Gymnocypris_Heart_newGene_4339;Gymnocypris_Heart_newGene_7077;Gymnocypris_Heart_newGene_1733;Gymnocypris_Heart_newGene_31190
BP	Biological Process: leukocyte chemotaxis (GO:0030595);	9 out of 222 4.05405405405405%	66 out of 5976 1.10441767068273%	0.000669679	Gymnocypris_Heart_newGene_8771;Gymnocypris_Heart_newGene_8770;Gymnocypris_Heart_newGene_8203;Gymnocypris_Heart_newGene_14620;Gymnocypris_Heart_newGene_8204;Gymnocypris_Heart_newGene_35537;Gymnocypris_Heart_newGene_35020;Gymnocypris_Heart_newGene_3085;Gymnocypris_Heart_newGene_11678
BP	Biological Process: response to lipid (GO:0033993);	33 out of 222 14.8648648648649%	498 out of 5976 8.33333333333333%	0.000687372	Gymnocypris_Heart_newGene_24733;Gymnocypris_Heart_newGene_4548;Gymnocypris_Heart_newGene_8770;Gymnocypris_Heart_newGene_2511;Gymnocypris_Heart_newGene_22644;Gymnocypris_Heart_newGene_1196;Gymnocypris_Heart_newGene_3490;Gymnocypris_Heart_newGene_23334;Gymnocypris_Heart_newGene_8203;Gymnocypris_Heart_newGene_24626;Gymnocypris_Heart_newGene_3085;Gymnocypris_Heart_newGene_7077;Gymnocypris_Heart_newGe…
BP	Biological Process: T cell chemotaxis (GO:0010818);	4 out of 222 1.8018018018018%	12 out of 5976 0.200803212851406%	0.000725192	Gymnocypris_Heart_newGene_8771;Gymnocypris_Heart_newGene_8203;Gymnocypris_Heart_newGene_8204;Gymnocypris_Heart_newGene_8770
BP	Biological Process: positive regulation of leukocyte chemotaxis (GO:0002690);	9 out of 222 4.05405405405405%	67 out of 5976 1.12115127175368%	0.000749085	Gymnocypris_Heart_newGene_8771;Gymnocypris_Heart_newGene_8770;Gymnocypris_Heart_newGene_11849;Gymnocypris_Heart_newGene_8203;Gymnocypris_Heart_newGene_14620;Gymnocypris_Heart_newGene_8204;Gymnocypris_Heart_newGene_11850;Gymnocypris_Heart_newGene_35537;Gymnocypris_Heart_newGene_35020
BP	Biological Process: cell killing (GO:0001906);	8 out of 222 3.6036036036036%	54 out of 5976 0.903614457831325%	0.000759816	Gymnocypris_Heart_newGene_8771;Gymnocypris_Heart_newGene_21908;Gymnocypris_Heart_newGene_8204;Gymnocypris_Heart_newGene_35537;Gymnocypris_Heart_newGene_35020;Gymnocypris_Heart_newGene_8770;Gymnocypris_Heart_newGene_8203;Gymnocypris_Heart_newGene_26210
BP	Biological Process: positive regulation of cAMP-mediated signaling (GO:0043950);	5 out of 222 2.25225225225225%	21 out of 5976 0.35140562248996%	0.000845001	Gymnocypris_Heart_newGene_8771;Gymnocypris_Heart_newGene_8203;Gymnocypris_Heart_newGene_8204;Gymnocypris_Heart_newGene_8770;Gymnocypris_Heart_newGene_3085
CC	Cellular Component: cellular_component (GO:0005575);	215 out of 441 48.7528344671202%	5939 out of 17882 33.2121686612236%	7.229e-12	Gymnocypris_Heart_newGene_35691;Gymnocypris_Heart_newGene_21176;Gymnocypris_Heart_newGene_17912;Gymnocypris_Heart_newGene_5856;Gymnocypris_Heart_newGene_20232;Gymnocypris_Heart_newGene_14581;Gymnocypris_Heart_newGene_11784;Gymnocypris_Heart_newGene_30246;Gymnocypris_Heart_newGene_18394;Gymnocypris_Heart_newGene_32846;Gymnocypris_Heart_newGene_35126;Gymnocypris_Heart_newGene_31096;Gymnocypris_Hear…
CC	Cellular Component: cytosol (GO:0005829);	76 out of 441 17.2335600907029%	1794 out of 17882 10.0324348506878%	1.76459e-06	Gymnocypris_Heart_newGene_21908;Gymnocypris_Heart_newGene_23938;Gymnocypris_Heart_newGene_4569;Gymnocypris_Heart_newGene_21176;Gymnocypris_Heart_newGene_26210;Gymnocypris_Heart_newGene_61;Gymnocypris_Heart_newGene_17912;Gymnocypris_Heart_newGene_6148;Gymnocypris_Heart_newGene_18308;Gymnocypris_Heart_newGene_1740;Gymnocypris_Heart_newGene_30231;Gymnocypris_Heart_newGene_28321;Gymnocypris_Heart_new…
CC	Cellular Component: lysosome (GO:0005764);	18 out of 441 4.08163265306122%	197 out of 17882 1.10166648025948%	1.9644e-06	Gymnocypris_Heart_newGene_31100;Gymnocypris_Heart_newGene_21908;Gymnocypris_Heart_newGene_1967;Gymnocypris_Heart_newGene_26210;Gymnocypris_Heart_newGene_25525;Gymnocypris_Heart_newGene_14620;Gymnocypris_Heart_newGene_3261;Gymnocypris_Heart_newGene_19587;Gymnocypris_Heart_newGene_1196;Gymnocypris_Heart_newGene_21894;Gymnocypris_Heart_newGene_31097;Gymnocypris_Heart_newGene_3490;Gymnocypris_Heart_n…
CC	Cellular Component: nucleus (GO:0005634);	109 out of 441 24.7165532879819%	2935 out of 17882 16.4131528911755%	4.03454e-06	Gymnocypris_Heart_newGene_21176;Gymnocypris_Heart_newGene_35091;Gymnocypris_Heart_newGene_14581;Gymnocypris_Heart_newGene_30246;Gymnocypris_Heart_newGene_18394;Gymnocypris_Heart_newGene_32846;Gymnocypris_Heart_newGene_6065;GPPG00001906;Gymnocypris_Heart_newGene_4548;Gymnocypris_Heart_newGene_21767;Gymnocypris_Heart_newGene_2511;Gymnocypris_Heart_newGene_18295;Gymnocypris_Heart_newGene_24548;Gymno…
CC	Cellular Component: intracellular organelle lumen (GO:0070013);	90 out of 441 20.4081632653061%	2294 out of 17882 12.8285426686053%	4.1877e-06	Gymnocypris_Heart_newGene_21176;Gymnocypris_Heart_newGene_35091;Gymnocypris_Heart_newGene_30246;Gymnocypris_Heart_newGene_32846;GPPG00001906;Gymnocypris_Heart_newGene_31096;Gymnocypris_Heart_newGene_4548;Gymnocypris_Heart_newGene_21767;Gymnocypris_Heart_newGene_2511;Gymnocypris_Heart_newGene_18295;Gymnocypris_Heart_newGene_24548;Gymnocypris_Heart_newGene_1733;Gymnocypris_Heart_newGene_24767;Gymno…
CC	Cellular Component: organelle lumen (GO:0043233);	90 out of 441 20.4081632653061%	2300 out of 17882 12.8620959624203%	4.65955e-06	Gymnocypris_Heart_newGene_21176;Gymnocypris_Heart_newGene_35091;Gymnocypris_Heart_newGene_30246;Gymnocypris_Heart_newGene_32846;GPPG00001906;Gymnocypris_Heart_newGene_31096;Gymnocypris_Heart_newGene_4548;Gymnocypris_Heart_newGene_21767;Gymnocypris_Heart_newGene_2511;Gymnocypris_Heart_newGene_18295;Gymnocypris_Heart_newGene_24548;Gymnocypris_Heart_newGene_1733;Gymnocypris_Heart_newGene_24767;Gymno…
CC	Cellular Component: membrane-enclosed lumen (GO:0031974);	90 out of 441 20.4081632653061%	2316 out of 17882 12.9515714125937%	6.17398e-06	Gymnocypris_Heart_newGene_21176;Gymnocypris_Heart_newGene_35091;Gymnocypris_Heart_newGene_30246;Gymnocypris_Heart_newGene_32846;GPPG00001906;Gymnocypris_Heart_newGene_31096;Gymnocypris_Heart_newGene_4548;Gymnocypris_Heart_newGene_21767;Gymnocypris_Heart_newGene_2511;Gymnocypris_Heart_newGene_18295;Gymnocypris_Heart_newGene_24548;Gymnocypris_Heart_newGene_1733;Gymnocypris_Heart_newGene_24767;Gymno…
CC	Cellular Component: cytoplasm (GO:0005737);	183 out of 441 41.4965986394558%	5707 out of 17882 31.9147746337099%	1.15338e-05	Gymnocypris_Heart_newGene_35691;GPPG00089799;Gymnocypris_Heart_newGene_21176;Gymnocypris_Heart_newGene_17912;GPPG00001161;Gymnocypris_Heart_newGene_5856;Gymnocypris_Heart_newGene_20232;Gymnocypris_Heart_newGene_14581;Gymnocypris_Heart_newGene_18394;Gymnocypris_Heart_newGene_32846;Gymnocypris_Heart_newGene_35126;GPPG00084205;Gymnocypris_Heart_newGene_31096;Gymnocypris_Heart_newGene_21767;Gymnocypr…
CC	Cellular Component: azurophil granule lumen (GO:0035578);	8 out of 441 1.8140589569161%	47 out of 17882 0.262834134884241%	1.73648e-05	Gymnocypris_Heart_newGene_1196;Gymnocypris_Heart_newGene_31100;Gymnocypris_Heart_newGene_31097;Gymnocypris_Heart_newGene_21908;Gymnocypris_Heart_newGene_31096;Gymnocypris_Heart_newGene_9346;Gymnocypris_Heart_newGene_292;Gymnocypris_Heart_newGene_31092
CC	Cellular Component: intracellular organelle part (GO:0044446);	159 out of 441 36.0544217687075%	4842 out of 17882 27.0775081087127%	1.82196e-05	Gymnocypris_Heart_newGene_35691;GPPG00089799;Gymnocypris_Heart_newGene_21176;Gymnocypris_Heart_newGene_17912;Gymnocypris_Heart_newGene_20232;Gymnocypris_Heart_newGene_30246;Gymnocypris_Heart_newGene_18394;Gymnocypris_Heart_newGene_32846;Gymnocypris_Heart_newGene_35126;GPPG00084205;Gymnocypris_Heart_newGene_31096;Gymnocypris_Heart_newGene_21767;Gymnocypris_Heart_newGene_18295;Gymnocypris_Heart_new…
CC	Cellular Component: primary lysosome (GO:0005766);	9 out of 441 2.04081632653061%	64 out of 17882 0.357901800693435%	2.57472e-05	Gymnocypris_Heart_newGene_1196;Gymnocypris_Heart_newGene_31100;Gymnocypris_Heart_newGene_31097;Gymnocypris_Heart_newGene_21908;Gymnocypris_Heart_newGene_6065;Gymnocypris_Heart_newGene_9346;Gymnocypris_Heart_newGene_31096;Gymnocypris_Heart_newGene_292;Gymnocypris_Heart_newGene_31092
CC	Cellular Component: azurophil granule (GO:0042582);	9 out of 441 2.04081632653061%	64 out of 17882 0.357901800693435%	2.57472e-05	Gymnocypris_Heart_newGene_1196;Gymnocypris_Heart_newGene_31100;Gymnocypris_Heart_newGene_31097;Gymnocypris_Heart_newGene_21908;Gymnocypris_Heart_newGene_6065;Gymnocypris_Heart_newGene_9346;Gymnocypris_Heart_newGene_31096;Gymnocypris_Heart_newGene_292;Gymnocypris_Heart_newGene_31092
CC	Cellular Component: cytoplasmic part (GO:0044444);	165 out of 441 37.4149659863946%	5099 out of 17882 28.5147075271222%	2.67471e-05	Gymnocypris_Heart_newGene_35691;GPPG00089799;Gymnocypris_Heart_newGene_21176;Gymnocypris_Heart_newGene_17912;GPPG00001161;Gymnocypris_Heart_newGene_5856;Gymnocypris_Heart_newGene_20232;Gymnocypris_Heart_newGene_18394;Gymnocypris_Heart_newGene_32846;Gymnocypris_Heart_newGene_35126;GPPG00084205;Gymnocypris_Heart_newGene_31096;Gymnocypris_Heart_newGene_21767;Gymnocypris_Heart_newGene_18988;Gymnocypr…
CC	Cellular Component: cell (GO:0005623);	364 out of 441 82.5396825396825%	13319 out of 17882 74.4827200536853%	2.91687e-05	GPPG00089799;Gymnocypris_Heart_newGene_21176;Gymnocypris_Heart_newGene_17912;GPPG00001161;GPPG00039564;Gymnocypris_Heart_newGene_11784;GPPG00007472;Gymnocypris_Heart_newGene_18394;GPPG00091393;Gymnocypris_Heart_newGene_32846;Gymnocypris_Heart_newGene_21767;Gymnocypris_Heart_newGene_18295;Gymnocypris_Heart_newGene_18988;Gymnocypris_Heart_newGene_1733;GPPG00002408;GPPG00007416;Gymnocypris_Heart_new…
CC	Cellular Component: cell part (GO:0044464);	363 out of 441 82.312925170068%	13306 out of 17882 74.4100212504194%	4.18783e-05	GPPG00089799;Gymnocypris_Heart_newGene_21176;Gymnocypris_Heart_newGene_17912;GPPG00001161;GPPG00039564;Gymnocypris_Heart_newGene_11784;GPPG00007472;Gymnocypris_Heart_newGene_18394;GPPG00091393;Gymnocypris_Heart_newGene_32846;Gymnocypris_Heart_newGene_21767;Gymnocypris_Heart_newGene_18295;Gymnocypris_Heart_newGene_18988;Gymnocypris_Heart_newGene_1733;GPPG00002408;GPPG00007416;Gymnocypris_Heart_new…
CC	Cellular Component: lytic vacuole (GO:0000323);	19 out of 441 4.30839002267574%	271 out of 17882 1.51549043731126%	4.61095e-05	Gymnocypris_Heart_newGene_31100;Gymnocypris_Heart_newGene_21908;Gymnocypris_Heart_newGene_26210;Gymnocypris_Heart_newGene_1196;Gymnocypris_Heart_newGene_31097;Gymnocypris_Heart_newGene_3490;GPPG00002602;Gymnocypris_Heart_newGene_1967;Gymnocypris_Heart_newGene_25525;Gymnocypris_Heart_newGene_14620;Gymnocypris_Heart_newGene_3261;Gymnocypris_Heart_newGene_19587;Gymnocypris_Heart_newGene_21894;Gymnoc…
CC	Cellular Component: intracellular part (GO:0044424);	333 out of 441 75.5102040816327%	11973 out of 17882 66.9555978078515%	4.68929e-05	GPPG00089799;Gymnocypris_Heart_newGene_21176;Gymnocypris_Heart_newGene_17912;GPPG00001161;GPPG00039564;GPPG00007472;Gymnocypris_Heart_newGene_18394;GPPG00091393;Gymnocypris_Heart_newGene_32846;Gymnocypris_Heart_newGene_21767;Gymnocypris_Heart_newGene_18295;Gymnocypris_Heart_newGene_18988;Gymnocypris_Heart_newGene_1733;GPPG00007416;Gymnocypris_Heart_newGene_19011;Gymnocypris_Heart_newGene_16845;GP…
CC	Cellular Component: organelle part (GO:0044422);	171 out of 441 38.7755102040816%	5395 out of 17882 30.1700033553294%	5.82195e-05	Gymnocypris_Heart_newGene_35691;GPPG00089799;Gymnocypris_Heart_newGene_21176;Gymnocypris_Heart_newGene_17912;Gymnocypris_Heart_newGene_20232;GPPG00007472;Gymnocypris_Heart_newGene_30246;Gymnocypris_Heart_newGene_18394;Gymnocypris_Heart_newGene_32846;Gymnocypris_Heart_newGene_35126;GPPG00084205;Gymnocypris_Heart_newGene_31096;Gymnocypris_Heart_newGene_21767;Gymnocypris_Heart_newGene_18295;Gymnocyp…
CC	Cellular Component: vacuolar lumen (GO:0005775);	9 out of 441 2.04081632653061%	71 out of 17882 0.397047310144279%	5.97968e-05	Gymnocypris_Heart_newGene_1196;Gymnocypris_Heart_newGene_31100;Gymnocypris_Heart_newGene_31097;Gymnocypris_Heart_newGene_21908;Gymnocypris_Heart_newGene_1967;Gymnocypris_Heart_newGene_9346;Gymnocypris_Heart_newGene_31096;Gymnocypris_Heart_newGene_292;Gymnocypris_Heart_newGene_31092
CC	Cellular Component: intracellular organelle (GO:0043229);	289 out of 441 65.5328798185941%	10112 out of 17882 56.5484845095627%	6.07611e-05	GPPG00089799;Gymnocypris_Heart_newGene_21176;Gymnocypris_Heart_newGene_17912;GPPG00007472;Gymnocypris_Heart_newGene_18394;GPPG00091393;Gymnocypris_Heart_newGene_32846;Gymnocypris_Heart_newGene_21767;Gymnocypris_Heart_newGene_18295;Gymnocypris_Heart_newGene_18988;Gymnocypris_Heart_newGene_1733;GPPG00007416;Gymnocypris_Heart_newGene_19011;Gymnocypris_Heart_newGene_16845;GPPG00044781;Gymnocypris_Hea…
MF	Molecular Function: CXCR3 chemokine receptor binding (GO:0048248);	4 out of 200 2%	8 out of 5260 0.152091254752852%	0.000125934	Gymnocypris_Heart_newGene_8771;Gymnocypris_Heart_newGene_8203;Gymnocypris_Heart_newGene_8204;Gymnocypris_Heart_newGene_8770
MF	Molecular Function: ribosylnicotinamide kinase activity (GO:0050262);	3 out of 200 1.5%	4 out of 5260 0.0760456273764259%	0.000210629	Gymnocypris_Heart_newGene_1740;Gymnocypris_Heart_newGene_1906;Gymnocypris_Heart_newGene_23763
MF	Molecular Function: chemokine activity (GO:0008009);	6 out of 200 3%	25 out of 5260 0.475285171102662%	0.000270885	Gymnocypris_Heart_newGene_8771;Gymnocypris_Heart_newGene_8203;Gymnocypris_Heart_newGene_8204;Gymnocypris_Heart_newGene_35537;Gymnocypris_Heart_newGene_35020;Gymnocypris_Heart_newGene_8770
MF	Molecular Function: protein serine/threonine phosphatase activity (GO:0004722);	6 out of 200 3%	25 out of 5260 0.475285171102662%	0.000270885	Gymnocypris_Heart_newGene_10974;Gymnocypris_Heart_newGene_10746;Gymnocypris_Heart_newGene_18365;Gymnocypris_Heart_newGene_20929;Gymnocypris_Heart_newGene_5856;Gymnocypris_Heart_newGene_19497
MF	Molecular Function: heparin binding (GO:0008201);	11 out of 200 5.5%	85 out of 5260 1.61596958174905%	0.000329432	Gymnocypris_Heart_newGene_8771;Gymnocypris_Heart_newGene_31100;Gymnocypris_Heart_newGene_31097;Gymnocypris_Heart_newGene_8770;Gymnocypris_Heart_newGene_8203;Gymnocypris_Heart_newGene_8204;Gymnocypris_Heart_newGene_64;Gymnocypris_Heart_newGene_31096;Gymnocypris_Heart_newGene_19587;Gymnocypris_Heart_newGene_31190;Gymnocypris_Heart_newGene_31092
MF	Molecular Function: CXCR chemokine receptor binding (GO:0045236);	4 out of 200 2%	11 out of 5260 0.209125475285171%	0.00054241	Gymnocypris_Heart_newGene_8771;Gymnocypris_Heart_newGene_8203;Gymnocypris_Heart_newGene_8204;Gymnocypris_Heart_newGene_8770
MF	Molecular Function: chemokine receptor binding (GO:0042379);	6 out of 200 3%	30 out of 5260 0.570342205323194%	0.000774804	Gymnocypris_Heart_newGene_8771;Gymnocypris_Heart_newGene_8203;Gymnocypris_Heart_newGene_8204;Gymnocypris_Heart_newGene_35537;Gymnocypris_Heart_newGene_35020;Gymnocypris_Heart_newGene_8770
MF	Molecular Function: titin binding (GO:0031432);	2 out of 200 1%	2 out of 5260 0.0380228136882129%	0.00143878	Gymnocypris_Heart_newGene_4357;Gymnocypris_Heart_newGene_4569
MF	Molecular Function: lysine-tRNA ligase activity (GO:0004824);	2 out of 200 1%	2 out of 5260 0.0380228136882129%	0.00143878	Gymnocypris_Heart_newGene_11849;Gymnocypris_Heart_newGene_11850
MF	Molecular Function: ATP adenylyltransferase activity (GO:0003877);	2 out of 200 1%	2 out of 5260 0.0380228136882129%	0.00143878	Gymnocypris_Heart_newGene_11849;Gymnocypris_Heart_newGene_11850
MF	Molecular Function: titin Z domain binding (GO:0070080);	2 out of 200 1%	2 out of 5260 0.0380228136882129%	0.00143878	Gymnocypris_Heart_newGene_4357;Gymnocypris_Heart_newGene_4569
MF	Molecular Function: chemoattractant activity (GO:0042056);	5 out of 200 2.5%	23 out of 5260 0.437262357414449%	0.00145296	Gymnocypris_Heart_newGene_8771;Gymnocypris_Heart_newGene_11678;Gymnocypris_Heart_newGene_8203;Gymnocypris_Heart_newGene_8204;Gymnocypris_Heart_newGene_8770
MF	Molecular Function: translation repressor activity, nucleic acid binding (GO:0000900);	4 out of 200 2%	14 out of 5260 0.26615969581749%	0.00150369	Gymnocypris_Heart_newGene_15425;Gymnocypris_Heart_newGene_5779;Gymnocypris_Heart_newGene_20281;Gymnocypris_Heart_newGene_20448
MF	Molecular Function: mRNA 3'-UTR binding (GO:0003730);	6 out of 200 3%	35 out of 5260 0.665399239543726%	0.00180783	Gymnocypris_Heart_newGene_22507;Gymnocypris_Heart_newGene_5779;Gymnocypris_Heart_newGene_20281;Gymnocypris_Heart_newGene_20448;Gymnocypris_Heart_newGene_23306;Gymnocypris_Heart_newGene_18307
MF	Molecular Function: glycosaminoglycan binding (GO:0005539);	11 out of 200 5.5%	105 out of 5260 1.99619771863118%	0.00198007	Gymnocypris_Heart_newGene_8771;Gymnocypris_Heart_newGene_31100;Gymnocypris_Heart_newGene_31097;Gymnocypris_Heart_newGene_8770;Gymnocypris_Heart_newGene_8203;Gymnocypris_Heart_newGene_8204;Gymnocypris_Heart_newGene_64;Gymnocypris_Heart_newGene_31096;Gymnocypris_Heart_newGene_19587;Gymnocypris_Heart_newGene_31190;Gymnocypris_Heart_newGene_31092
MF	Molecular Function: translation regulator activity, nucleic acid binding (GO:0090079);	4 out of 200 2%	16 out of 5260 0.304182509505703%	0.00257524	Gymnocypris_Heart_newGene_15425;Gymnocypris_Heart_newGene_5779;Gymnocypris_Heart_newGene_20281;Gymnocypris_Heart_newGene_20448
MF	Molecular Function: translation repressor activity (GO:0030371);	4 out of 200 2%	18 out of 5260 0.342205323193916%	0.004079	Gymnocypris_Heart_newGene_15425;Gymnocypris_Heart_newGene_5779;Gymnocypris_Heart_newGene_20281;Gymnocypris_Heart_newGene_20448
MF	Molecular Function: CCR1 chemokine receptor binding (GO:0031726);	2 out of 200 1%	3 out of 5260 0.0570342205323194%	0.00420798	Gymnocypris_Heart_newGene_35537;Gymnocypris_Heart_newGene_35020
MF	Molecular Function: oxidoreductase activity, acting on paired donors, with incorporation or reduction of molecular oxygen, reduced flavin or flavoprotein as one donor, and incorporation of one atom of oxygen (GO:0016712);	2 out of 200 1%	3 out of 5260 0.0570342205323194%	0.00420798	Gymnocypris_Heart_newGene_24670;Gymnocypris_Heart_newGene_18394
MF	Molecular Function: ubiquinone binding (GO:0048039);	2 out of 200 1%	3 out of 5260 0.0570342205323194%	0.00420798	Gymnocypris_Heart_newGene_14564;Gymnocypris_Heart_newGene_20238

## Sheet: Hepatopancreas
Category	Term	GeneRatio	BgRatio	Pvalue	gene
BP	synaptic target inhibitionGO:0016201	4/179	58/54520	0.0390437	0.0357909	GPPG00007680/GPPG00037467/GPPG00080465/GPPG00008795
BP	positive regulation of cellular senescenceGO:2000774	3/179	24/54520	0.0390437	0.0357909	GPPG00003021/GPPG00047120/GPPG00051333
BP	proteasome assemblyGO:0043248	4/179	66/54520	0.0390437	0.0357909	GPPG00024595/GPPG00035888/GPPG00058343/GPPG00059874
BP	canalicular bile acid transportGO:0015722	3/179	27/54520	0.0434345	0.0398159	GPPG00008084/GPPG00000116/GPPG00041739
BP	positive regulation of cell agingGO:0090343	3/179	32/54520	0.0606409	0.0555887	GPPG00003021/GPPG00047120/GPPG00051333
BP	negative regulation of smoothened signaling pathwayGO:0045879	6/179	269/54520	0.0819438	0.0751169	GPPG00007680/GPPG00009619/GPPG00037467/GPPG00080465/GPPG00002045/GPPG00006093
BP	glomerular basement membrane developmentGO:0032836	3/179	41/54520	0.0819438	0.0751169	GPPG00007680/GPPG00037467/GPPG00080465
BP	response to herbicideGO:0009635	4/179	101/54520	0.0819438	0.0751169	GPPG00003291/GPPG00009621/GPPG00004366/GPPG00041102
BP	positive regulation of monooxygenase activityGO:0032770	4/179	103/54520	0.0819438	0.0751169	GPPG00039422/GPPG00007472/GPPG00047120/GPPG00051333
BP	xenobiotic metabolic processGO:0006805	6/179	293/54520	0.0819438	0.0751169	GPPG00003291/GPPG00009621/GPPG00029314/GPPG00007472/GPPG00017035/GPPG00029994
BP	insecticide metabolic processGO:0017143	2/179	10/54520	0.0819438	0.0751169	GPPG00003291/GPPG00009621
BP	detoxification of mercury ionGO:0050787	2/179	10/54520	0.0819438	0.0751169	GPPG00000116/GPPG00041739
BP	bile acid secretionGO:0032782	3/179	47/54520	0.0819438	0.0751169	GPPG00008084/GPPG00000116/GPPG00041739
BP	glial cell-derived neurotrophic factor receptor signaling pathwayGO:0035860	3/179	52/54520	0.102991	0.0944109	GPPG00007680/GPPG00037467/GPPG00080465
BP	regulation of hepatocyte proliferationGO:2000345	3/179	55/54520	0.112892	0.103487	GPPG00007680/GPPG00037467/GPPG00080465
BP	heparan sulfate proteoglycan biosynthetic process, enzymatic modificationGO:0015015	3/179	56/54520	0.112892	0.103487	GPPG00007680/GPPG00037467/GPPG00080465
BP	response to arsenic-containing substanceGO:0046685	5/179	229/54520	0.113248	0.103813	GPPG00003291/GPPG00009621/GPPG00000116/GPPG00029994/GPPG00041739
BP	hexose phosphate transportGO:0015712	2/179	16/54520	0.11768	0.107876	GPPG00010175/GPPG00016100
BP	glucose-6-phosphate transportGO:0015760	2/179	16/54520	0.11768	0.107876	GPPG00010175/GPPG00016100
BP	liver morphogenesisGO:0072576	4/179	141/54520	0.11768	0.107876	GPPG00007680/GPPG00037467/GPPG00080465/GPPG00068615
CC	proteasome regulatory particleGO:0005838	8/174	77/54218	1.82528e-08	GPPG00002940/GPPG00011849/GPPG00021969/GPPG00024595/GPPG00035888/GPPG00043423/GPPG00058343/GPPG00059874
CC	proteasome accessory complexGO:0022624	8/174	77/54218	1.82528e-08	GPPG00002940/GPPG00011849/GPPG00021969/GPPG00024595/GPPG00035888/GPPG00043423/GPPG00058343/GPPG00059874
CC	proteasome complexGO:0000502	9/174	198/54218	1.21644e-06	GPPG00002940/GPPG00011849/GPPG00021969/GPPG00024595/GPPG00035888/GPPG00043423/GPPG00058343/GPPG00059874/GPPG00080938
CC	endopeptidase complexGO:1905369	9/174	202/54218	1.21644e-06	GPPG00002940/GPPG00011849/GPPG00021969/GPPG00024595/GPPG00035888/GPPG00043423/GPPG00058343/GPPG00059874/GPPG00080938
CC	proteasome regulatory particle, lid subcomplexGO:0008541	5/174	33/54218	3.10498e-06	GPPG00002940/GPPG00024595/GPPG00035888/GPPG00058343/GPPG00059874
CC	peptidase complexGO:1905368	9/174	293/54218	1.90189e-05	GPPG00002940/GPPG00011849/GPPG00021969/GPPG00024595/GPPG00035888/GPPG00043423/GPPG00058343/GPPG00059874/GPPG00080938
CC	proteasome regulatory particle, base subcomplexGO:0008540	3/174	39/54218	0.00715506	GPPG00011849/GPPG00021969/GPPG00043423
CC	intercellular canaliculusGO:0046581	3/174	39/54218	0.00715506	GPPG00008084/GPPG00000116/GPPG00041739
CC	cytosolic proteasome complexGO:0031597	3/174	40/54218	0.00715506	GPPG00011849/GPPG00021969/GPPG00043423
CC	Pwp2p-containing subcomplex of 90S preribosomeGO:0034388	2/174	17/54218	0.0295411	GPPG00019599/GPPG00028149
CC	ficolin-1-rich granule lumenGO:1904813	6/174	387/54218	0.0327512	GPPG00004174/GPPG00002940/GPPG00024595/GPPG00035888/GPPG00058343/GPPG00059874
CC	chaperonin-containing T-complexGO:0005832	2/174	21/54218	0.0376932	GPPG00005909/GPPG00011144
CC	brush border membraneGO:0031526	5/174	284/54218	0.0391692	GPPG00003095/GPPG00012053/GPPG00000116/GPPG00017035/GPPG00041739
CC	90S preribosomeGO:0030686	3/174	99/54218	0.0591928	GPPG00019599/GPPG00026808/GPPG00028149
CC	cell division siteGO:0032153	6/174	471/54218	0.0591928	GPPG00031658/GPPG00036576/GPPG00007866/GPPG00018044/GPPG00023709/GPPG00037137
CC	cell division site partGO:0032155	6/174	471/54218	0.0591928	GPPG00031658/GPPG00036576/GPPG00007866/GPPG00018044/GPPG00023709/GPPG00037137
CC	SMAD protein complexGO:0071141	2/174	36/54218	0.0773419	GPPG00042444/GPPG00048102
CC	preribosomeGO:0030684	4/174	245/54218	0.100352	GPPG00003698/GPPG00019599/GPPG00026808/GPPG00028149
CC	late endosome membraneGO:0031902	4/174	269/54218	0.130562	GPPG00032980/GPPG00035193/GPPG00007601/GPPG00014219
CC	endolysosome membraneGO:0036020	2/174	56/54218	0.140099	GPPG00035193/GPPG00007601
MF	N-acetylglucosamine-6-sulfatase activityGO:0008449	3/162	16/48009	2.04493e-05	GPPG00007680/GPPG00037467/GPPG00080465
MF	heparan sulfate 6-O-sulfotransferase activityGO:0017095	3/162	36/48009	0.000248118	GPPG00007680/GPPG00037467/GPPG00080465
MF	arylsulfatase activityGO:0004065	3/162	38/48009	0.000291708	GPPG00007680/GPPG00037467/GPPG00080465
MF	ATPase-coupled anion transmembrane transporter activityGO:0043225	3/162	38/48009	0.000291708	GPPG00008084/GPPG00000116/GPPG00041739
MF	hexose phosphate transmembrane transporter activityGO:0015119	2/162	11/48009	0.000610074	GPPG00010175/GPPG00016100
MF	organophosphate:inorganic phosphate antiporter activityGO:0015315	2/162	11/48009	0.000610074	GPPG00010175/GPPG00016100
MF	hexose-phosphate:inorganic phosphate antiporter activityGO:0015526	2/162	11/48009	0.000610074	GPPG00010175/GPPG00016100
MF	glucose 6-phosphate:inorganic phosphate antiporter activityGO:0061513	2/162	11/48009	0.000610074	GPPG00010175/GPPG00016100
MF	testosterone dehydrogenase (NAD+) activityGO:0047035	2/162	12/48009	0.000730465	GPPG00003291/GPPG00009621
MF	sulfuric ester hydrolase activityGO:0008484	3/162	52/48009	0.000738204	GPPG00007680/GPPG00037467/GPPG00080465
MF	sugar transmembrane transporter activityGO:0051119	4/162	121/48009	0.000780872	GPPG00012053/GPPG00055558/GPPG00016075/GPPG00049020
MF	hedgehog receptor activityGO:0008158	2/162	14/48009	0.0010027	GPPG00009619/GPPG00019998
MF	carbohydrate transmembrane transporter activityGO:0015144	4/162	139/48009	0.00130611	GPPG00012053/GPPG00055558/GPPG00016075/GPPG00049020
MF	NAADP-sensitive calcium-release channel activityGO:0072345	2/162	17/48009	0.00148861	GPPG00035193/GPPG00007601
MF	intracellular phosphatidylinositol-3,5-bisphosphate-sensitive cation channel activityGO:0097682	2/162	18/48009	0.00167098	GPPG00035193/GPPG00007601
MF	transferase activity, transferring sulfur-containing groupsGO:0016782	5/162	259/48009	0.00193128	GPPG00007680/GPPG00037467/GPPG00080465/GPPG00004848/GPPG00029994
MF	carbohydrate:cation symporter activityGO:0005402	3/162	80/48009	0.00256147	GPPG00012053/GPPG00016075/GPPG00049020
MF	glucose:sodium symporter activityGO:0005412	2/162	23/48009	0.0027327	GPPG00012053/GPPG00016075
MF	transforming growth factor beta receptor, pathway-specific cytoplasmic mediator activityGO:0030618	2/162	23/48009	0.0027327	GPPG00042444/GPPG00048102
MF	transition metal ion transmembrane transporter activityGO:0046915	4/162	172/48009	0.00283439	GPPG00035193/GPPG00005837/GPPG00007601/GPPG00017574

## Sheet: Intestine
Category	Term	GeneRatio	BgRatio	Pvalue	gene
BP	Biological Process: regulation of DNA recombination (GO:0000018);	6 out of 177 3.38983050847458%	25 out of 5976 0.418340026773762%	6.8725e-05	Gymnocypris_Int_newGene_18407;Gymnocypris_Int_newGene_31190;Gymnocypris_Int_newGene_14767;Gymnocypris_Int_newGene_19024;Gymnocypris_Int_newGene_8721;Gymnocypris_Int_newGene_20980
BP	Biological Process: ribonucleoprotein complex biogenesis (GO:0022613);	13 out of 177 7.34463276836158%	139 out of 5976 2.32597054886212%	0.000217746	Gymnocypris_Int_newGene_30295;Gymnocypris_Int_newGene_5433;Gymnocypris_Int_newGene_31217;Gymnocypris_Int_newGene_3412;Gymnocypris_Int_newGene_23806;Gymnocypris_Int_newGene_1707;Gymnocypris_Int_newGene_14777;Gymnocypris_Int_newGene_24429;Gymnocypris_Int_newGene_34151;Gymnocypris_Int_newGene_35612;Gymnocypris_Int_newGene_20394;Gymnocypris_Int_newGene_21176;Gymnocypris_Int_newGene_20949
BP	Biological Process: rRNA metabolic process (GO:0016072);	9 out of 177 5.08474576271186%	74 out of 5976 1.23828647925033%	0.000301346	Gymnocypris_Int_newGene_30295;Gymnocypris_Int_newGene_5433;Gymnocypris_Int_newGene_14777;Gymnocypris_Int_newGene_14586;Gymnocypris_Int_newGene_24429;Gymnocypris_Int_newGene_21900;Gymnocypris_Int_newGene_31217;Gymnocypris_Int_newGene_21176;Gymnocypris_Int_newGene_3412
BP	Biological Process: dedifferentiation (GO:0043696);	4 out of 177 2.25988700564972%	12 out of 5976 0.200803212851406%	0.000305672	Gymnocypris_Int_newGene_8763;Gymnocypris_Int_newGene_7383;Gymnocypris_Int_newGene_25650;Gymnocypris_Int_newGene_6012
BP	Biological Process: cell dedifferentiation (GO:0043697);	4 out of 177 2.25988700564972%	12 out of 5976 0.200803212851406%	0.000305672	Gymnocypris_Int_newGene_8763;Gymnocypris_Int_newGene_7383;Gymnocypris_Int_newGene_25650;Gymnocypris_Int_newGene_6012
BP	Biological Process: metabolic process (GO:0008152);	116 out of 177 65.5367231638418%	3161 out of 5976 52.8949129852744%	0.000370052	Gymnocypris_Int_newGene_24452;Gymnocypris_Int_newGene_24541;Gymnocypris_Int_newGene_35681;Gymnocypris_Int_newGene_5915;Gymnocypris_Int_newGene_23282;Gymnocypris_Int_newGene_5551;Gymnocypris_Int_newGene_8763;Gymnocypris_Int_newGene_21077;Gymnocypris_Int_newGene_2511;Gymnocypris_Int_newGene_14767;Gymnocypris_Int_newGene_14048;Gymnocypris_Int_newGene_18432;Gymnocypris_Int_newGene_1707;Gymnocypris_In…
BP	Biological Process: tongue morphogenesis (GO:0043587);	4 out of 177 2.25988700564972%	13 out of 5976 0.217536813922356%	0.000431365	Gymnocypris_Int_newGene_7383;Gymnocypris_Int_newGene_16400;Gymnocypris_Int_newGene_6012;Gymnocypris_Int_newGene_26471
BP	Biological Process: S-adenosylhomocysteine metabolic process (GO:0046498);	3 out of 177 1.69491525423729%	6 out of 5976 0.100401606425703%	0.000478408	Gymnocypris_Int_newGene_17409;Gymnocypris_Int_newGene_17905;Gymnocypris_Int_newGene_17904
BP	Biological Process: organic substance metabolic process (GO:0071704);	112 out of 177 63.2768361581921%	3045 out of 5976 50.9538152610442%	0.000534808	Gymnocypris_Int_newGene_24452;Gymnocypris_Int_newGene_24541;Gymnocypris_Int_newGene_35681;Gymnocypris_Int_newGene_23282;Gymnocypris_Int_newGene_5551;Gymnocypris_Int_newGene_8763;Gymnocypris_Int_newGene_21077;Gymnocypris_Int_newGene_2511;Gymnocypris_Int_newGene_14767;Gymnocypris_Int_newGene_14048;Gymnocypris_Int_newGene_18432;Gymnocypris_Int_newGene_1707;Gymnocypris_Int_newGene_7383;Gymnocypris_In…
BP	Biological Process: negative regulation of DNA recombination (GO:0045910);	4 out of 177 2.25988700564972%	14 out of 5976 0.234270414993307%	0.000590025	Gymnocypris_Int_newGene_19024;Gymnocypris_Int_newGene_8721;Gymnocypris_Int_newGene_20980;Gymnocypris_Int_newGene_18407
BP	Biological Process: maturation of SSU-rRNA (GO:0030490);	5 out of 177 2.82485875706215%	25 out of 5976 0.418340026773762%	0.000706758	Gymnocypris_Int_newGene_31217;Gymnocypris_Int_newGene_3412;Gymnocypris_Int_newGene_14777;Gymnocypris_Int_newGene_21176;Gymnocypris_Int_newGene_24429
BP	Biological Process: DNA recombination (GO:0006310);	8 out of 177 4.51977401129944%	67 out of 5976 1.12115127175368%	0.000741198	Gymnocypris_Int_newGene_19024;Gymnocypris_Int_newGene_23185;Gymnocypris_Int_newGene_14767;Gymnocypris_Int_newGene_30308;Gymnocypris_Int_newGene_16276;Gymnocypris_Int_newGene_18407;Gymnocypris_Int_newGene_23729;Gymnocypris_Int_newGene_8721
BP	Biological Process: response to ethanol (GO:0045471);	11 out of 177 6.21468926553672%	120 out of 5976 2.00803212851406%	0.000792262	Gymnocypris_Int_newGene_13316;Gymnocypris_Int_newGene_3085;Gymnocypris_Int_newGene_23185;Gymnocypris_Int_newGene_15843;Gymnocypris_Int_newGene_20243;Gymnocypris_Int_newGene_17409;Gymnocypris_Int_newGene_2511;Gymnocypris_Int_newGene_17905;Gymnocypris_Int_newGene_30160;Gymnocypris_Int_newGene_17904;Gymnocypris_Int_newGene_13315
BP	Biological Process: positive regulation of lipoprotein metabolic process (GO:0050747);	3 out of 177 1.69491525423729%	7 out of 5976 0.117135207496653%	0.000818997	Gymnocypris_Int_newGene_17409;Gymnocypris_Int_newGene_17905;Gymnocypris_Int_newGene_17904
BP	Biological Process: sphingomyelin biosynthetic process (GO:0006686);	3 out of 177 1.69491525423729%	7 out of 5976 0.117135207496653%	0.000818997	Gymnocypris_Int_newGene_17409;Gymnocypris_Int_newGene_17905;Gymnocypris_Int_newGene_17904
BP	Biological Process: stomach neuroendocrine cell differentiation (GO:0061102);	2 out of 177 1.12994350282486%	2 out of 5976 0.0334672021419009%	0.000872444	Gymnocypris_Int_newGene_7383;Gymnocypris_Int_newGene_6012
BP	Biological Process: adrenal chromaffin cell differentiation (GO:0061104);	2 out of 177 1.12994350282486%	2 out of 5976 0.0334672021419009%	0.000872444	Gymnocypris_Int_newGene_7383;Gymnocypris_Int_newGene_6012
BP	Biological Process: mitotic nuclear envelope reassembly (GO:0007084);	2 out of 177 1.12994350282486%	2 out of 5976 0.0334672021419009%	0.000872444	Gymnocypris_Int_newGene_23335;Gymnocypris_Int_newGene_23186
BP	Biological Process: regulation of timing of subpallium neuron differentiation (GO:0060165);	2 out of 177 1.12994350282486%	2 out of 5976 0.0334672021419009%	0.000872444	Gymnocypris_Int_newGene_7383;Gymnocypris_Int_newGene_6012
BP	Biological Process: deoxyribonucleoside monophosphate biosynthetic process (GO:0009157);	2 out of 177 1.12994350282486%	2 out of 5976 0.0334672021419009%	0.000872444	Gymnocypris_Int_newGene_24452;Gymnocypris_Int_newGene_30231
CC	Cellular Component: cellular_component (GO:0005575);	177 out of 320 55.3125%	5939 out of 17882 33.2121686612236%	2.16986e-16	Gymnocypris_Int_newGene_24541;Gymnocypris_Int_newGene_21742;Gymnocypris_Int_newGene_35681;Gymnocypris_Int_newGene_35692;Gymnocypris_Int_newGene_8763;Gymnocypris_Int_newGene_21077;Gymnocypris_Int_newGene_30203;Gymnocypris_Int_newGene_14767;Gymnocypris_Int_newGene_6136;Gymnocypris_Int_newGene_18432;Gymnocypris_Int_newGene_1707;Gymnocypris_Int_newGene_7383;Gymnocypris_Int_newGene_145;Gymnocypris_Int…
CC	Cellular Component: organelle lumen (GO:0043233);	87 out of 320 27.1875%	2300 out of 17882 12.8620959624203%	1.3074e-12	Gymnocypris_Int_newGene_24452;Gymnocypris_Int_newGene_24541;Gymnocypris_Int_newGene_35681;Gymnocypris_Int_newGene_5551;Gymnocypris_Int_newGene_8763;Gymnocypris_Int_newGene_21077;Gymnocypris_Int_newGene_2511;Gymnocypris_Int_newGene_14767;GPPG00014036;Gymnocypris_Int_newGene_6136;Gymnocypris_Int_newGene_1707;Gymnocypris_Int_newGene_145;Gymnocypris_Int_newGene_29579;Gymnocypris_Int_newGene_14712;Gym…
CC	Cellular Component: membrane-enclosed lumen (GO:0031974);	87 out of 320 27.1875%	2316 out of 17882 12.9515714125937%	1.4686e-12	Gymnocypris_Int_newGene_24452;Gymnocypris_Int_newGene_24541;Gymnocypris_Int_newGene_35681;Gymnocypris_Int_newGene_5551;Gymnocypris_Int_newGene_8763;Gymnocypris_Int_newGene_21077;Gymnocypris_Int_newGene_2511;Gymnocypris_Int_newGene_14767;GPPG00014036;Gymnocypris_Int_newGene_6136;Gymnocypris_Int_newGene_1707;Gymnocypris_Int_newGene_145;Gymnocypris_Int_newGene_29579;Gymnocypris_Int_newGene_14712;Gym…
CC	Cellular Component: intracellular organelle lumen (GO:0070013);	86 out of 320 26.875%	2294 out of 17882 12.8285426686053%	6.51856e-12	Gymnocypris_Int_newGene_24452;Gymnocypris_Int_newGene_24541;Gymnocypris_Int_newGene_35681;Gymnocypris_Int_newGene_5551;Gymnocypris_Int_newGene_8763;Gymnocypris_Int_newGene_21077;Gymnocypris_Int_newGene_2511;Gymnocypris_Int_newGene_14767;GPPG00014036;Gymnocypris_Int_newGene_6136;Gymnocypris_Int_newGene_1707;Gymnocypris_Int_newGene_145;Gymnocypris_Int_newGene_29579;Gymnocypris_Int_newGene_14712;Gym…
CC	Cellular Component: cytosol (GO:0005829);	68 out of 320 21.25%	1794 out of 17882 10.0324348506878%	1.55685e-09	Gymnocypris_Int_newGene_24452;Gymnocypris_Int_newGene_24541;Gymnocypris_Int_newGene_21742;Gymnocypris_Int_newGene_35681;Gymnocypris_Int_newGene_35692;Gymnocypris_Int_newGene_20980;Gymnocypris_Int_newGene_15333;Gymnocypris_Int_newGene_2511;Gymnocypris_Int_newGene_4466;Gymnocypris_Int_newGene_24594;Gymnocypris_Int_newGene_30;Gymnocypris_Int_newGene_18432;Gymnocypris_Int_newGene_8262;Gymnocypris_Int…
CC	Cellular Component: proteasome complex (GO:0000502);	10 out of 320 3.125%	43 out of 17882 0.240465272340901%	3.32641e-09	Gymnocypris_Int_newGene_30111;Gymnocypris_Int_newGene_24594;Gymnocypris_Int_newGene_16276;GPPG00024595;Gymnocypris_Int_newGene_35681;GPPG00002940;Gymnocypris_Int_newGene_18330;Gymnocypris_Int_newGene_11760;GPPG00021969;Gymnocypris_Int_newGene_25453
CC	Cellular Component: nucleus (GO:0005634);	93 out of 320 29.0625%	2935 out of 17882 16.4131528911755%	8.24622e-09	Gymnocypris_Int_newGene_24452;Gymnocypris_Int_newGene_24541;Gymnocypris_Int_newGene_21742;Gymnocypris_Int_newGene_35681;Gymnocypris_Int_newGene_35692;Gymnocypris_Int_newGene_8763;Gymnocypris_Int_newGene_21077;Gymnocypris_Int_newGene_2511;Gymnocypris_Int_newGene_30203;Gymnocypris_Int_newGene_14767;GPPG00014036;Gymnocypris_Int_newGene_6136;Gymnocypris_Int_newGene_1707;Gymnocypris_Int_newGene_7383;G…
CC	Cellular Component: nuclear part (GO:0044428);	73 out of 320 22.8125%	2089 out of 17882 11.6821384632591%	1.13207e-08	Gymnocypris_Int_newGene_24452;Gymnocypris_Int_newGene_24541;Gymnocypris_Int_newGene_35681;Gymnocypris_Int_newGene_8763;Gymnocypris_Int_newGene_21077;Gymnocypris_Int_newGene_2511;Gymnocypris_Int_newGene_14767;GPPG00014036;Gymnocypris_Int_newGene_6136;Gymnocypris_Int_newGene_1707;Gymnocypris_Int_newGene_7383;Gymnocypris_Int_newGene_145;Gymnocypris_Int_newGene_29579;Gymnocypris_Int_newGene_14712;Gym…
CC	Cellular Component: intracellular organelle part (GO:0044446);	130 out of 320 40.625%	4842 out of 17882 27.0775081087127%	8.35299e-08	Gymnocypris_Int_newGene_24541;Gymnocypris_Int_newGene_35681;Gymnocypris_Int_newGene_35692;Gymnocypris_Int_newGene_8763;Gymnocypris_Int_newGene_21077;Gymnocypris_Int_newGene_14767;Gymnocypris_Int_newGene_6136;Gymnocypris_Int_newGene_1707;Gymnocypris_Int_newGene_7383;Gymnocypris_Int_newGene_145;Gymnocypris_Int_newGene_29579;Gymnocypris_Int_newGene_17912;Gymnocypris_Int_newGene_23223;Gymnocypris_Int…
CC	Cellular Component: nuclear lumen (GO:0031981);	64 out of 320 20%	1819 out of 17882 10.1722402415837%	8.99929e-08	Gymnocypris_Int_newGene_24452;Gymnocypris_Int_newGene_24541;Gymnocypris_Int_newGene_35681;Gymnocypris_Int_newGene_20980;Gymnocypris_Int_newGene_31173;GPPG00019554;Gymnocypris_Int_newGene_8763;Gymnocypris_Int_newGene_20243;Gymnocypris_Int_newGene_21077;Gymnocypris_Int_newGene_2511;Gymnocypris_Int_newGene_14767;GPPG00017129;Gymnocypris_Int_newGene_3412;GPPG00014036;Gymnocypris_Int_newGene_6136;Gymn…
CC	Cellular Component: intracellular (GO:0005622);	257 out of 320 80.3125%	12016 out of 17882 67.1960630801924%	1.02081e-07	GPPG00004716;Gymnocypris_Int_newGene_24541;Gymnocypris_Int_newGene_8763;GPPG00017749;Gymnocypris_Int_newGene_30203;GPPG00007472;Gymnocypris_Int_newGene_6136;GPPG00039004;Gymnocypris_Int_newGene_30157;Gymnocypris_Int_newGene_29579;Gymnocypris_Int_newGene_14586;Gymnocypris_Int_newGene_31089;GPPG00029824;Gymnocypris_Int_newGene_7253;Gymnocypris_Int_newGene_18295;Gymnocypris_Int_newGene_1738;Gymnocyp…
CC	Cellular Component: intracellular part (GO:0044424);	256 out of 320 80%	11973 out of 17882 66.9555978078515%	1.29059e-07	GPPG00004716;Gymnocypris_Int_newGene_24541;Gymnocypris_Int_newGene_8763;GPPG00017749;Gymnocypris_Int_newGene_30203;GPPG00007472;Gymnocypris_Int_newGene_6136;GPPG00039004;Gymnocypris_Int_newGene_30157;Gymnocypris_Int_newGene_29579;Gymnocypris_Int_newGene_14586;Gymnocypris_Int_newGene_31089;GPPG00029824;Gymnocypris_Int_newGene_7253;Gymnocypris_Int_newGene_18295;Gymnocypris_Int_newGene_1738;Gymnocyp…
CC	Cellular Component: cell part (GO:0044464);	275 out of 320 85.9375%	13306 out of 17882 74.4100212504194%	3.0647e-07	GPPG00004716;Gymnocypris_Int_newGene_24541;Gymnocypris_Int_newGene_8763;GPPG00017749;Gymnocypris_Int_newGene_30203;GPPG00007472;Gymnocypris_Int_newGene_6136;GPPG00039004;Gymnocypris_Int_newGene_30157;Gymnocypris_Int_newGene_29579;Gymnocypris_Int_newGene_14586;Gymnocypris_Int_newGene_31089;Gymnocypris_Int_newGene_15843;GPPG00029824;Gymnocypris_Int_newGene_7253;Gymnocypris_Int_newGene_18295;Gymnocy…
CC	Cellular Component: cell (GO:0005623);	275 out of 320 85.9375%	13319 out of 17882 74.4827200536853%	3.54602e-07	GPPG00004716;Gymnocypris_Int_newGene_24541;Gymnocypris_Int_newGene_8763;GPPG00017749;Gymnocypris_Int_newGene_30203;GPPG00007472;Gymnocypris_Int_newGene_6136;GPPG00039004;Gymnocypris_Int_newGene_30157;Gymnocypris_Int_newGene_29579;Gymnocypris_Int_newGene_14586;Gymnocypris_Int_newGene_31089;Gymnocypris_Int_newGene_15843;GPPG00029824;Gymnocypris_Int_newGene_7253;Gymnocypris_Int_newGene_18295;Gymnocy…
CC	Cellular Component: nucleoplasm (GO:0005654);	53 out of 320 16.5625%	1458 out of 17882 8.15345039704731%	5.3149e-07	Gymnocypris_Int_newGene_24452;Gymnocypris_Int_newGene_24541;Gymnocypris_Int_newGene_35681;Gymnocypris_Int_newGene_20980;Gymnocypris_Int_newGene_31173;GPPG00019554;Gymnocypris_Int_newGene_8763;Gymnocypris_Int_newGene_21077;Gymnocypris_Int_newGene_2511;Gymnocypris_Int_newGene_14767;Gymnocypris_Int_newGene_3412;GPPG00014036;Gymnocypris_Int_newGene_6136;Gymnocypris_Int_newGene_1707;Gymnocypris_Int_ne…
CC	Cellular Component: cytoplasm (GO:0005737);	144 out of 320 45%	5707 out of 17882 31.9147746337099%	5.40292e-07	Gymnocypris_Int_newGene_24541;Gymnocypris_Int_newGene_21742;Gymnocypris_Int_newGene_35681;Gymnocypris_Int_newGene_35692;Gymnocypris_Int_newGene_21077;Gymnocypris_Int_newGene_18432;Gymnocypris_Int_newGene_30157;Gymnocypris_Int_newGene_29579;Gymnocypris_Int_newGene_17912;Gymnocypris_Int_newGene_23223;Gymnocypris_Int_newGene_14586;Gymnocypris_Int_newGene_11846;Gymnocypris_Int_newGene_20281;Gymnocypr…
CC	Cellular Component: cytoplasmic part (GO:0044444);	132 out of 320 41.25%	5099 out of 17882 28.5147075271222%	5.72865e-07	Gymnocypris_Int_newGene_24541;Gymnocypris_Int_newGene_21742;Gymnocypris_Int_newGene_35681;Gymnocypris_Int_newGene_35692;Gymnocypris_Int_newGene_21077;Gymnocypris_Int_newGene_18432;Gymnocypris_Int_newGene_30157;Gymnocypris_Int_newGene_29579;Gymnocypris_Int_newGene_17912;Gymnocypris_Int_newGene_23223;Gymnocypris_Int_newGene_11846;Gymnocypris_Int_newGene_20281;Gymnocypris_Int_newGene_7253;Gymnocypri…
CC	Cellular Component: membrane-bounded organelle (GO:0043227);	204 out of 320 63.75%	9076 out of 17882 50.7549491108377%	1.53697e-06	GPPG00004716;Gymnocypris_Int_newGene_24541;Gymnocypris_Int_newGene_8763;Gymnocypris_Int_newGene_30203;GPPG00007472;Gymnocypris_Int_newGene_6136;GPPG00039004;Gymnocypris_Int_newGene_29579;Gymnocypris_Int_newGene_14586;Gymnocypris_Int_newGene_31089;GPPG00029824;Gymnocypris_Int_newGene_7253;Gymnocypris_Int_newGene_18295;Gymnocypris_Int_newGene_10693;Gymnocypris_Int_newGene_26447;GPPG00035623;Gymnocy…
CC	Cellular Component: organelle part (GO:0044422);	136 out of 320 42.5%	5395 out of 17882 30.1700033553294%	1.64034e-06	Gymnocypris_Int_newGene_24541;Gymnocypris_Int_newGene_35681;Gymnocypris_Int_newGene_35692;Gymnocypris_Int_newGene_8763;Gymnocypris_Int_newGene_21077;GPPG00007472;Gymnocypris_Int_newGene_14767;Gymnocypris_Int_newGene_6136;Gymnocypris_Int_newGene_1707;Gymnocypris_Int_newGene_7383;Gymnocypris_Int_newGene_145;Gymnocypris_Int_newGene_29579;GPPG00058256;Gymnocypris_Int_newGene_17912;Gymnocypris_Int_new…
CC	Cellular Component: intracellular membrane-bounded organelle (GO:0043231);	192 out of 320 60%	8467 out of 17882 47.3492897886143%	3.08495e-06	GPPG00004716;Gymnocypris_Int_newGene_24541;Gymnocypris_Int_newGene_8763;Gymnocypris_Int_newGene_30203;GPPG00007472;Gymnocypris_Int_newGene_6136;GPPG00039004;Gymnocypris_Int_newGene_29579;Gymnocypris_Int_newGene_14586;Gymnocypris_Int_newGene_31089;GPPG00029824;Gymnocypris_Int_newGene_7253;Gymnocypris_Int_newGene_18295;Gymnocypris_Int_newGene_10693;Gymnocypris_Int_newGene_26447;GPPG00035623;Gymnocy…
MF	Molecular Function: catalytic activity (GO:0003824);	86 out of 158 54.4303797468354%	2096 out of 5260 39.8479087452471%	0.000118214	Gymnocypris_Int_newGene_24452;Gymnocypris_Int_newGene_24541;Gymnocypris_Int_newGene_35681;Gymnocypris_Int_newGene_5915;Gymnocypris_Int_newGene_23282;Gymnocypris_Int_newGene_5551;Gymnocypris_Int_newGene_8763;Gymnocypris_Int_newGene_2511;Gymnocypris_Int_newGene_14767;Gymnocypris_Int_newGene_14048;Gymnocypris_Int_newGene_18432;Gymnocypris_Int_newGene_7249;Gymnocypris_Int_newGene_30157;Gymnocypris_In…
MF	Molecular Function: phosphatidylethanolamine N-methyltransferase activity (GO:0004608);	3 out of 158 1.89873417721519%	5 out of 5260 0.0950570342205323%	0.000254426	Gymnocypris_Int_newGene_17409;Gymnocypris_Int_newGene_17905;Gymnocypris_Int_newGene_17904
MF	Molecular Function: phosphatidylethanolamine binding (GO:0008429);	3 out of 158 1.89873417721519%	7 out of 5260 0.133079847908745%	0.000851676	Gymnocypris_Int_newGene_17409;Gymnocypris_Int_newGene_17905;Gymnocypris_Int_newGene_17904
MF	Molecular Function: CDP-diacylglycerol-serine O-phosphatidyltransferase activity (GO:0003882);	2 out of 158 1.26582278481013%	2 out of 5260 0.0380228136882129%	0.000896743	Gymnocypris_Int_newGene_35691;Gymnocypris_Int_newGene_28615
MF	Molecular Function: oxidoreductase activity (GO:0016491);	18 out of 158 11.3924050632911%	290 out of 5260 5.51330798479087%	0.00247614	Gymnocypris_Int_newGene_18514;Gymnocypris_Int_newGene_3162;Gymnocypris_Int_newGene_11846;Gymnocypris_Int_newGene_17521;Gymnocypris_Int_newGene_5915;Gymnocypris_Int_newGene_31089;Gymnocypris_Int_newGene_23282;Gymnocypris_Int_newGene_28496;Gymnocypris_Int_newGene_24447;Gymnocypris_Int_newGene_12085;Gymnocypris_Int_newGene_12911;Gymnocypris_Int_newGene_7099;Gymnocypris_Int_newGene_18308;Gymnocypris_…
MF	Molecular Function: arylsulfatase activity (GO:0004065);	2 out of 158 1.26582278481013%	3 out of 5260 0.0570342205323194%	0.00263702	Gymnocypris_Int_newGene_14080;Gymnocypris_Int_newGene_14871
MF	Molecular Function: CDP-alcohol phosphatidyltransferase activity (GO:0017169);	2 out of 158 1.26582278481013%	3 out of 5260 0.0570342205323194%	0.00263702	Gymnocypris_Int_newGene_35691;Gymnocypris_Int_newGene_28615
MF	Molecular Function: snoRNA binding (GO:0030515);	3 out of 158 1.89873417721519%	10 out of 5260 0.190114068441065%	0.00273184	Gymnocypris_Int_newGene_3412;Gymnocypris_Int_newGene_14777;Gymnocypris_Int_newGene_24429
MF	Molecular Function: DNA-dependent ATPase activity (GO:0008094);	4 out of 158 2.53164556962025%	22 out of 5260 0.418250950570342%	0.00375626	Gymnocypris_Int_newGene_8763;Gymnocypris_Int_newGene_20394;Gymnocypris_Int_newGene_18407;Gymnocypris_Int_newGene_19024
MF	Molecular Function: transcription factor binding transcription factor activity (GO:0000989);	5 out of 158 3.16455696202532%	37 out of 5260 0.703422053231939%	0.00459865	Gymnocypris_Int_newGene_12085;Gymnocypris_Int_newGene_1707;Gymnocypris_Int_newGene_26397;Gymnocypris_Int_newGene_6012;Gymnocypris_Int_newGene_7383
MF	Molecular Function: oxidoreductase activity, acting on single donors with incorporation of molecular oxygen (GO:0016701);	3 out of 158 1.89873417721519%	12 out of 5260 0.228136882129278%	0.00479157	Gymnocypris_Int_newGene_8816;Gymnocypris_Int_newGene_11846;Gymnocypris_Int_newGene_18308
MF	Molecular Function: oxidoreductase activity, acting on single donors with incorporation of molecular oxygen, incorporation of two atoms of oxygen (GO:0016702);	3 out of 158 1.89873417721519%	12 out of 5260 0.228136882129278%	0.00479157	Gymnocypris_Int_newGene_8816;Gymnocypris_Int_newGene_11846;Gymnocypris_Int_newGene_18308
MF	Molecular Function: mismatched DNA binding (GO:0030983);	2 out of 158 1.26582278481013%	4 out of 5260 0.0760456273764259%	0.00516997	Gymnocypris_Int_newGene_19024;Gymnocypris_Int_newGene_18407
MF	Molecular Function: sulfuric ester hydrolase activity (GO:0008484);	2 out of 158 1.26582278481013%	4 out of 5260 0.0760456273764259%	0.00516997	Gymnocypris_Int_newGene_14080;Gymnocypris_Int_newGene_14871
MF	Molecular Function: steroid dehydrogenase activity (GO:0016229);	2 out of 158 1.26582278481013%	4 out of 5260 0.0760456273764259%	0.00516997	Gymnocypris_Int_newGene_30755;Gymnocypris_Int_newGene_31089
MF	Molecular Function: single base insertion or deletion binding (GO:0032138);	2 out of 158 1.26582278481013%	4 out of 5260 0.0760456273764259%	0.00516997	Gymnocypris_Int_newGene_19024;Gymnocypris_Int_newGene_18407
MF	Molecular Function: guanine/thymine mispair binding (GO:0032137);	2 out of 158 1.26582278481013%	4 out of 5260 0.0760456273764259%	0.00516997	Gymnocypris_Int_newGene_19024;Gymnocypris_Int_newGene_18407
MF	Molecular Function: DNA insertion or deletion binding (GO:0032135);	2 out of 158 1.26582278481013%	4 out of 5260 0.0760456273764259%	0.00516997	Gymnocypris_Int_newGene_19024;Gymnocypris_Int_newGene_18407
MF	Molecular Function: protein binding transcription factor activity (GO:0000988);	5 out of 158 3.16455696202532%	39 out of 5260 0.741444866920152%	0.00578874	Gymnocypris_Int_newGene_12085;Gymnocypris_Int_newGene_1707;Gymnocypris_Int_newGene_26397;Gymnocypris_Int_newGene_6012;Gymnocypris_Int_newGene_7383
MF	Molecular Function: structural constituent of cytoskeleton (GO:0005200);	5 out of 158 3.16455696202532%	39 out of 5260 0.741444866920152%	0.00578874	Gymnocypris_Int_newGene_13343;Gymnocypris_Int_newGene_16400;Gymnocypris_Int_newGene_4466;Gymnocypris_Int_newGene_15333;Gymnocypris_Int_newGene_26471

## Sheet: Kidney
Category	Term	GeneRatio	BgRatio	Pvalue	gene
BP	Biological Process: positive regulation of germinal center formation (GO:0002636);	4 out of 160 2.5%	4 out of 5976 0.0669344042838019%	4.95299e-07	Gymnocypris_Kidney_newGene_13917;Gymnocypris_Kidney_newGene_14456;Gymnocypris_Kidney_newGene_13760;Gymnocypris_Kidney_newGene_13926
BP	Biological Process: regulation of germinal center formation (GO:0002634);	4 out of 160 2.5%	4 out of 5976 0.0669344042838019%	4.95299e-07	Gymnocypris_Kidney_newGene_13917;Gymnocypris_Kidney_newGene_14456;Gymnocypris_Kidney_newGene_13760;Gymnocypris_Kidney_newGene_13926
BP	Biological Process: B cell costimulation (GO:0031296);	4 out of 160 2.5%	4 out of 5976 0.0669344042838019%	4.95299e-07	Gymnocypris_Kidney_newGene_13917;Gymnocypris_Kidney_newGene_14456;Gymnocypris_Kidney_newGene_13760;Gymnocypris_Kidney_newGene_13926
BP	Biological Process: ATP synthesis coupled proton transport (GO:0015986);	4 out of 160 2.5%	5 out of 5976 0.0836680053547523%	2.42474e-06	Gymnocypris_Kidney_newGene_30690;Gymnocypris_Kidney_newGene_18411;Gymnocypris_Kidney_newGene_16951;Gymnocypris_Kidney_newGene_14793
BP	Biological Process: energy coupled proton transport, down electrochemical gradient (GO:0015985);	4 out of 160 2.5%	5 out of 5976 0.0836680053547523%	2.42474e-06	Gymnocypris_Kidney_newGene_30690;Gymnocypris_Kidney_newGene_18411;Gymnocypris_Kidney_newGene_16951;Gymnocypris_Kidney_newGene_14793
BP	Biological Process: cytokine-mediated signaling pathway (GO:0019221);	18 out of 160 11.25%	213 out of 5976 3.56425702811245%	1.29489e-05	Gymnocypris_Kidney_newGene_16324;Gymnocypris_Kidney_newGene_24767;Gymnocypris_Kidney_newGene_14456;Gymnocypris_Kidney_newGene_5860;Gymnocypris_Kidney_newGene_31377;Gymnocypris_Kidney_newGene_22645;Gymnocypris_Kidney_newGene_14620;Gymnocypris_Kidney_newGene_15867;Gymnocypris_Kidney_newGene_7077;Gymnocypris_Kidney_newGene_13926;Gymnocypris_Kidney_newGene_35020;Gymnocypris_Kidney_newGene_22644;Gymno…
BP	Biological Process: response to cytokine stimulus (GO:0034097);	26 out of 160 16.25%	397 out of 5976 6.64323962516734%	1.56434e-05	Gymnocypris_Kidney_newGene_30238;Gymnocypris_Kidney_newGene_1744;Gymnocypris_Kidney_newGene_16324;Gymnocypris_Kidney_newGene_5860;Gymnocypris_Kidney_newGene_31377;Gymnocypris_Kidney_newGene_14620;Gymnocypris_Kidney_newGene_15867;Gymnocypris_Kidney_newGene_14666;Gymnocypris_Kidney_newGene_7077;Gymnocypris_Kidney_newGene_10080;Gymnocypris_Kidney_newGene_35020;Gymnocypris_Kidney_newGene_22644;Gymnoc…
BP	Biological Process: regulation of T cell mediated cytotoxicity (GO:0001914);	4 out of 160 2.5%	7 out of 5976 0.117135207496653%	1.6272e-05	Gymnocypris_Kidney_newGene_31190;Gymnocypris_Kidney_newGene_11916;Gymnocypris_Kidney_newGene_7077;Gymnocypris_Kidney_newGene_1733
BP	Biological Process: immunoglobulin secretion (GO:0048305);	4 out of 160 2.5%	7 out of 5976 0.117135207496653%	1.6272e-05	Gymnocypris_Kidney_newGene_13917;Gymnocypris_Kidney_newGene_14456;Gymnocypris_Kidney_newGene_13760;Gymnocypris_Kidney_newGene_13926
BP	Biological Process: interferon-gamma-mediated signaling pathway (GO:0060333);	6 out of 160 3.75%	22 out of 5976 0.36813922356091%	1.75389e-05	Gymnocypris_Kidney_newGene_31377;Gymnocypris_Kidney_newGene_24767;Gymnocypris_Kidney_newGene_22644;Gymnocypris_Kidney_newGene_1967;Gymnocypris_Kidney_newGene_22645;Gymnocypris_Kidney_newGene_7077
BP	Biological Process: rRNA metabolic process (GO:0016072);	10 out of 160 6.25%	74 out of 5976 1.23828647925033%	2.34758e-05	Gymnocypris_Kidney_newGene_24429;Gymnocypris_Kidney_newGene_31217;Gymnocypris_Kidney_newGene_21176;Gymnocypris_Kidney_newGene_10071;Gymnocypris_Kidney_newGene_21139;Gymnocypris_Kidney_newGene_30246;Gymnocypris_Kidney_newGene_21905;Gymnocypris_Kidney_newGene_30295;Gymnocypris_Kidney_newGene_14586;Gymnocypris_Kidney_newGene_3412
BP	Biological Process: cellular response to cytokine stimulus (GO:0071345);	24 out of 160 15%	367 out of 5976 6.14123159303882%	3.55134e-05	Gymnocypris_Kidney_newGene_30238;Gymnocypris_Kidney_newGene_16324;Gymnocypris_Kidney_newGene_5860;Gymnocypris_Kidney_newGene_31377;Gymnocypris_Kidney_newGene_14620;Gymnocypris_Kidney_newGene_15867;Gymnocypris_Kidney_newGene_14666;Gymnocypris_Kidney_newGene_7077;Gymnocypris_Kidney_newGene_10080;Gymnocypris_Kidney_newGene_35020;Gymnocypris_Kidney_newGene_22644;Gymnocypris_Kidney_newGene_13917;Gymno…
BP	Biological Process: regulation of adaptive immune response based on somatic recombination of immune receptors built from immunoglobulin superfamily domains (GO:0002822);	9 out of 160 5.625%	65 out of 5976 1.08768406961178%	4.99442e-05	Gymnocypris_Kidney_newGene_415;Gymnocypris_Kidney_newGene_7077;Gymnocypris_Kidney_newGene_13926;Gymnocypris_Kidney_newGene_11916;Gymnocypris_Kidney_newGene_13917;Gymnocypris_Kidney_newGene_13760;Gymnocypris_Kidney_newGene_31190;Gymnocypris_Kidney_newGene_14456;Gymnocypris_Kidney_newGene_1733
BP	Biological Process: positive regulation of adaptive immune response based on somatic recombination of immune receptors built from immunoglobulin superfamily domains (GO:0002824);	8 out of 160 5%	51 out of 5976 0.853413654618474%	5.2998e-05	Gymnocypris_Kidney_newGene_13760;Gymnocypris_Kidney_newGene_415;Gymnocypris_Kidney_newGene_31190;Gymnocypris_Kidney_newGene_7077;Gymnocypris_Kidney_newGene_13926;Gymnocypris_Kidney_newGene_14456;Gymnocypris_Kidney_newGene_1733;Gymnocypris_Kidney_newGene_13917
BP	Biological Process: positive regulation of adaptive immune response (GO:0002821);	8 out of 160 5%	52 out of 5976 0.870147255689424%	6.12262e-05	Gymnocypris_Kidney_newGene_13760;Gymnocypris_Kidney_newGene_415;Gymnocypris_Kidney_newGene_31190;Gymnocypris_Kidney_newGene_7077;Gymnocypris_Kidney_newGene_13926;Gymnocypris_Kidney_newGene_14456;Gymnocypris_Kidney_newGene_1733;Gymnocypris_Kidney_newGene_13917
BP	Biological Process: regulation of adaptive immune response (GO:0002819);	9 out of 160 5.625%	68 out of 5976 1.13788487282463%	7.18847e-05	Gymnocypris_Kidney_newGene_415;Gymnocypris_Kidney_newGene_7077;Gymnocypris_Kidney_newGene_13926;Gymnocypris_Kidney_newGene_11916;Gymnocypris_Kidney_newGene_13917;Gymnocypris_Kidney_newGene_13760;Gymnocypris_Kidney_newGene_31190;Gymnocypris_Kidney_newGene_14456;Gymnocypris_Kidney_newGene_1733
BP	Biological Process: mitochondrial electron transport, cytochrome c to oxygen (GO:0006123);	3 out of 160 1.875%	4 out of 5976 0.0669344042838019%	7.38879e-05	Gymnocypris_Kidney_newGene_35548;Gymnocypris_Kidney_newGene_18411;Gymnocypris_Kidney_newGene_8335
BP	Biological Process: aerobic electron transport chain (GO:0019646);	3 out of 160 1.875%	4 out of 5976 0.0669344042838019%	7.38879e-05	Gymnocypris_Kidney_newGene_35548;Gymnocypris_Kidney_newGene_18411;Gymnocypris_Kidney_newGene_8335
BP	Biological Process: mitochondrial ATP synthesis coupled proton transport (GO:0042776);	3 out of 160 1.875%	4 out of 5976 0.0669344042838019%	7.38879e-05	Gymnocypris_Kidney_newGene_30690;Gymnocypris_Kidney_newGene_18411;Gymnocypris_Kidney_newGene_14793
BP	Biological Process: ribonucleoprotein complex biogenesis (GO:0022613);	13 out of 160 8.125%	139 out of 5976 2.32597054886212%	7.82298e-05	Gymnocypris_Kidney_newGene_28451;Gymnocypris_Kidney_newGene_21176;Gymnocypris_Kidney_newGene_10071;Gymnocypris_Kidney_newGene_30238;Gymnocypris_Kidney_newGene_30246;Gymnocypris_Kidney_newGene_30295;Gymnocypris_Kidney_newGene_23806;Gymnocypris_Kidney_newGene_24429;Gymnocypris_Kidney_newGene_31217;Gymnocypris_Kidney_newGene_34471;Gymnocypris_Kidney_newGene_21139;Gymnocypris_Kidney_newGene_20949;Gym…
CC	Cellular Component: cellular_component (GO:0005575);	161 out of 311 51.7684887459807%	5939 out of 17882 33.2121686612236%	7.99109e-12	Gymnocypris_Kidney_newGene_5748;Gymnocypris_Kidney_newGene_145;Gymnocypris_Kidney_newGene_16787;Gymnocypris_Kidney_newGene_23766;Gymnocypris_Kidney_newGene_14509;Gymnocypris_Kidney_newGene_30246;Gymnocypris_Kidney_newGene_28311;Gymnocypris_Kidney_newGene_32892;Gymnocypris_Kidney_newGene_32535;Gymnocypris_Kidney_newGene_30111;Gymnocypris_Kidney_newGene_6040;Gymnocypris_Kidney_newGene_26415;Gymnocy…
CC	Cellular Component: mitochondrial membrane (GO:0031966);	22 out of 311 7.07395498392283%	364 out of 17882 2.03556649144391%	4.47639e-07	Gymnocypris_Kidney_newGene_30690;Gymnocypris_Kidney_newGene_12054;Gymnocypris_Kidney_newGene_7435;Gymnocypris_Kidney_newGene_16951;Gymnocypris_Kidney_newGene_20926;Gymnocypris_Kidney_newGene_8335;Gymnocypris_Kidney_newGene_23120;GPPG00000329;Gymnocypris_Kidney_newGene_24670;Gymnocypris_Kidney_newGene_8356;Gymnocypris_Kidney_newGene_25616;GPPG00027840;Gymnocypris_Kidney_newGene_4564;Gymnocypris_Ki…
CC	Cellular Component: mitochondrial part (GO:0044429);	27 out of 311 8.68167202572347%	541 out of 17882 3.02538865898669%	9.75557e-07	Gymnocypris_Kidney_newGene_35542;Gymnocypris_Kidney_newGene_12054;Gymnocypris_Kidney_newGene_7435;Gymnocypris_Kidney_newGene_23120;GPPG00000329;Gymnocypris_Kidney_newGene_8356;Gymnocypris_Kidney_newGene_25616;GPPG00027840;Gymnocypris_Kidney_newGene_32892;Gymnocypris_Kidney_newGene_35548;GPPG00003208;Gymnocypris_Kidney_newGene_18308;Gymnocypris_Kidney_newGene_1884;GPPG00009680;Gymnocypris_Kidney_n…
CC	Cellular Component: mitochondrion (GO:0005739);	33 out of 311 10.6109324758842%	751 out of 17882 4.19975394251202%	1.02975e-06	Gymnocypris_Kidney_newGene_35542;Gymnocypris_Kidney_newGene_12054;Gymnocypris_Kidney_newGene_7435;Gymnocypris_Kidney_newGene_15867;Gymnocypris_Kidney_newGene_23120;GPPG00000329;Gymnocypris_Kidney_newGene_8356;Gymnocypris_Kidney_newGene_25616;GPPG00027840;Gymnocypris_Kidney_newGene_32892;Gymnocypris_Kidney_newGene_35548;Gymnocypris_Kidney_newGene_32535;Gymnocypris_Kidney_newGene_18394;GPPG00003208…
CC	Cellular Component: cytosol (GO:0005829);	59 out of 311 18.9710610932476%	1794 out of 17882 10.0324348506878%	1.12378e-06	Gymnocypris_Kidney_newGene_35652;Gymnocypris_Kidney_newGene_31377;Gymnocypris_Kidney_newGene_5748;Gymnocypris_Kidney_newGene_15867;Gymnocypris_Kidney_newGene_7077;Gymnocypris_Kidney_newGene_23766;Gymnocypris_Kidney_newGene_23352;Gymnocypris_Kidney_newGene_1733;Gymnocypris_Kidney_newGene_30160;Gymnocypris_Kidney_newGene_34622;Gymnocypris_Kidney_newGene_31217;Gymnocypris_Kidney_newGene_19536;Gymnoc…
CC	Cellular Component: mitochondrial membrane part (GO:0044455);	14 out of 311 4.5016077170418%	165 out of 17882 0.922715579912761%	1.18232e-06	Gymnocypris_Kidney_newGene_30690;Gymnocypris_Kidney_newGene_25616;GPPG00027840;Gymnocypris_Kidney_newGene_4564;Gymnocypris_Kidney_newGene_14793;Gymnocypris_Kidney_newGene_7435;Gymnocypris_Kidney_newGene_35548;Gymnocypris_Kidney_newGene_16951;Gymnocypris_Kidney_newGene_18411;Gymnocypris_Kidney_newGene_8335;GPPG00003208;Gymnocypris_Kidney_newGene_1884;GPPG00000329;Gymnocypris_Kidney_newGene_8356
CC	Cellular Component: mitochondrial envelope (GO:0005740);	22 out of 311 7.07395498392283%	388 out of 17882 2.16977966670395%	1.30399e-06	Gymnocypris_Kidney_newGene_30690;Gymnocypris_Kidney_newGene_12054;Gymnocypris_Kidney_newGene_7435;Gymnocypris_Kidney_newGene_16951;Gymnocypris_Kidney_newGene_20926;Gymnocypris_Kidney_newGene_8335;Gymnocypris_Kidney_newGene_23120;GPPG00000329;Gymnocypris_Kidney_newGene_24670;Gymnocypris_Kidney_newGene_8356;Gymnocypris_Kidney_newGene_25616;GPPG00027840;Gymnocypris_Kidney_newGene_4564;Gymnocypris_Ki…
CC	Cellular Component: cytoplasmic part (GO:0044444);	127 out of 311 40.8360128617363%	5099 out of 17882 28.5147075271222%	1.74386e-06	Gymnocypris_Kidney_newGene_5748;GPPG00001161;Gymnocypris_Kidney_newGene_23766;GPPG00000329;Gymnocypris_Kidney_newGene_32892;Gymnocypris_Kidney_newGene_32535;GPPG00041779;Gymnocypris_Kidney_newGene_30111;Gymnocypris_Kidney_newGene_26354;Gymnocypris_Kidney_newGene_28808;Gymnocypris_Kidney_newGene_30918;GPPG00013755;Gymnocypris_Kidney_newGene_27239;Gymnocypris_Kidney_newGene_17916;Gymnocypris_Kidney…
CC	Cellular Component: small-subunit processome (GO:0032040);	5 out of 311 1.60771704180064%	15 out of 17882 0.0838832345375238%	4.01049e-06	Gymnocypris_Kidney_newGene_30246;Gymnocypris_Kidney_newGene_3412;Gymnocypris_Kidney_newGene_21139;Gymnocypris_Kidney_newGene_21176;Gymnocypris_Kidney_newGene_10071
CC	Cellular Component: mitochondrial inner membrane (GO:0005743);	15 out of 311 4.82315112540193%	209 out of 17882 1.1687730678895%	4.02198e-06	Gymnocypris_Kidney_newGene_30690;Gymnocypris_Kidney_newGene_25616;Gymnocypris_Kidney_newGene_4564;Gymnocypris_Kidney_newGene_30194;Gymnocypris_Kidney_newGene_14793;Gymnocypris_Kidney_newGene_7435;Gymnocypris_Kidney_newGene_35548;Gymnocypris_Kidney_newGene_16951;Gymnocypris_Kidney_newGene_18411;Gymnocypris_Kidney_newGene_20926;Gymnocypris_Kidney_newGene_17916;Gymnocypris_Kidney_newGene_8335;Gymnoc…
CC	Cellular Component: cytoplasm (GO:0005737);	137 out of 311 44.0514469453376%	5707 out of 17882 31.9147746337099%	4.11087e-06	Gymnocypris_Kidney_newGene_5748;GPPG00001161;Gymnocypris_Kidney_newGene_16787;Gymnocypris_Kidney_newGene_23766;GPPG00000329;Gymnocypris_Kidney_newGene_32892;Gymnocypris_Kidney_newGene_32535;GPPG00041779;Gymnocypris_Kidney_newGene_30111;Gymnocypris_Kidney_newGene_26354;Gymnocypris_Kidney_newGene_28808;Gymnocypris_Kidney_newGene_30918;GPPG00013755;Gymnocypris_Kidney_newGene_27239;Gymnocypris_Kidney…
CC	Cellular Component: proton-transporting ATP synthase complex, catalytic core F(1) (GO:0045261);	3 out of 311 0.964630225080386%	3 out of 17882 0.0167766469075048%	5.21081e-06	Gymnocypris_Kidney_newGene_30690;Gymnocypris_Kidney_newGene_16951;Gymnocypris_Kidney_newGene_14793
CC	Cellular Component: mitochondrial proton-transporting ATP synthase complex, catalytic core F(1) (GO:0000275);	3 out of 311 0.964630225080386%	3 out of 17882 0.0167766469075048%	5.21081e-06	Gymnocypris_Kidney_newGene_30690;Gymnocypris_Kidney_newGene_16951;Gymnocypris_Kidney_newGene_14793
CC	Cellular Component: box C/D snoRNP complex (GO:0031428);	3 out of 311 0.964630225080386%	3 out of 17882 0.0167766469075048%	5.21081e-06	Gymnocypris_Kidney_newGene_30246;Gymnocypris_Kidney_newGene_3412;Gymnocypris_Kidney_newGene_10071
CC	Cellular Component: intracellular organelle part (GO:0044446);	120 out of 311 38.5852090032154%	4842 out of 17882 27.0775081087127%	5.58414e-06	Gymnocypris_Kidney_newGene_5748;Gymnocypris_Kidney_newGene_145;GPPG00007115;GPPG00000329;Gymnocypris_Kidney_newGene_30246;Gymnocypris_Kidney_newGene_28311;Gymnocypris_Kidney_newGene_32892;Gymnocypris_Kidney_newGene_30111;GPPG00021660;Gymnocypris_Kidney_newGene_26354;Gymnocypris_Kidney_newGene_28808;Gymnocypris_Kidney_newGene_27239;Gymnocypris_Kidney_newGene_17916;Gymnocypris_Kidney_newGene_27326;…
CC	Cellular Component: small nucleolar ribonucleoprotein complex (GO:0005732);	4 out of 311 1.28617363344051%	8 out of 17882 0.0447377250866793%	5.94566e-06	Gymnocypris_Kidney_newGene_30246;Gymnocypris_Kidney_newGene_3412;GPPG00036302;Gymnocypris_Kidney_newGene_10071
CC	Cellular Component: proteasome complex (GO:0000502);	7 out of 311 2.2508038585209%	43 out of 17882 0.240465272340901%	8.47186e-06	Gymnocypris_Kidney_newGene_30111;GPPG00024595;Gymnocypris_Kidney_newGene_28757;GPPG00002940;Gymnocypris_Kidney_newGene_11760;Gymnocypris_Kidney_newGene_6040;Gymnocypris_Kidney_newGene_26354
CC	Cellular Component: organelle part (GO:0044422);	128 out of 311 41.1575562700965%	5395 out of 17882 30.1700033553294%	2.15818e-05	Gymnocypris_Kidney_newGene_5748;Gymnocypris_Kidney_newGene_145;GPPG00007115;GPPG00000329;GPPG00007472;Gymnocypris_Kidney_newGene_30246;Gymnocypris_Kidney_newGene_28311;Gymnocypris_Kidney_newGene_32892;Gymnocypris_Kidney_newGene_30111;GPPG00021660;Gymnocypris_Kidney_newGene_26354;Gymnocypris_Kidney_newGene_28808;GPPG00003029;Gymnocypris_Kidney_newGene_27239;Gymnocypris_Kidney_newGene_17916;Gymnocy…
CC	Cellular Component: intracellular part (GO:0044424);	241 out of 311 77.491961414791%	11973 out of 17882 66.9555978078515%	2.6163e-05	Gymnocypris_Kidney_newGene_5748;Gymnocypris_Kidney_newGene_145;GPPG00001161;Gymnocypris_Kidney_newGene_16787;GPPG00000329;GPPG00007472;Gymnocypris_Kidney_newGene_30246;Gymnocypris_Kidney_newGene_28311;Gymnocypris_Kidney_newGene_32892;Gymnocypris_Kidney_newGene_32535;GPPG00091393;GPPG00041779;Gymnocypris_Kidney_newGene_30111;GPPG00021660;GPPG00010550;GPPG00018582;Gymnocypris_Kidney_newGene_17916;G…
CC	Cellular Component: nucleolus (GO:0005730);	17 out of 311 5.46623794212219%	311 out of 17882 1.73917906274466%	3.38682e-05	Gymnocypris_Kidney_newGene_30232;Gymnocypris_Kidney_newGene_21176;Gymnocypris_Kidney_newGene_10071;Gymnocypris_Kidney_newGene_30238;Gymnocypris_Kidney_newGene_30295;Gymnocypris_Kidney_newGene_145;Gymnocypris_Kidney_newGene_10080;Gymnocypris_Kidney_newGene_21905;Gymnocypris_Kidney_newGene_1885;Gymnocypris_Kidney_newGene_14586;Gymnocypris_Kidney_newGene_30246;Gymnocypris_Kidney_newGene_24429;Gymnoc…
MF	Molecular Function: snoRNA binding (GO:0030515);	4 out of 145 2.75862068965517%	10 out of 5260 0.190114068441065%	0.00010226	Gymnocypris_Kidney_newGene_30246;Gymnocypris_Kidney_newGene_3412;Gymnocypris_Kidney_newGene_24429;Gymnocypris_Kidney_newGene_10071
MF	Molecular Function: mitogen-activated protein kinase binding (GO:0051019);	5 out of 145 3.44827586206897%	21 out of 5260 0.399239543726236%	0.000211642	Gymnocypris_Kidney_newGene_19497;Gymnocypris_Kidney_newGene_22644;Gymnocypris_Kidney_newGene_15322;Gymnocypris_Kidney_newGene_22645;Gymnocypris_Kidney_newGene_12861
MF	Molecular Function: CDP-diacylglycerol-serine O-phosphatidyltransferase activity (GO:0003882);	2 out of 145 1.37931034482759%	2 out of 5260 0.0380228136882129%	0.000754817	Gymnocypris_Kidney_newGene_35691;Gymnocypris_Kidney_newGene_28615
MF	Molecular Function: CCR1 chemokine receptor binding (GO:0031726);	2 out of 145 1.37931034482759%	3 out of 5260 0.0570342205323194%	0.00222339	Gymnocypris_Kidney_newGene_35537;Gymnocypris_Kidney_newGene_35020
MF	Molecular Function: oxidoreductase activity, acting on paired donors, with incorporation or reduction of molecular oxygen, reduced flavin or flavoprotein as one donor, and incorporation of one atom of oxygen (GO:0016712);	2 out of 145 1.37931034482759%	3 out of 5260 0.0570342205323194%	0.00222339	Gymnocypris_Kidney_newGene_24670;Gymnocypris_Kidney_newGene_18394
MF	Molecular Function: CDP-alcohol phosphatidyltransferase activity (GO:0017169);	2 out of 145 1.37931034482759%	3 out of 5260 0.0570342205323194%	0.00222339	Gymnocypris_Kidney_newGene_35691;Gymnocypris_Kidney_newGene_28615
MF	Molecular Function: protein tyrosine/threonine phosphatase activity (GO:0008330);	2 out of 145 1.37931034482759%	3 out of 5260 0.0570342205323194%	0.00222339	Gymnocypris_Kidney_newGene_19497;Gymnocypris_Kidney_newGene_12861
MF	Molecular Function: oxygen binding (GO:0019825);	3 out of 145 2.06896551724138%	14 out of 5260 0.26615969581749%	0.00597449	Gymnocypris_Kidney_newGene_18394;Gymnocypris_Kidney_newGene_24670;Gymnocypris_Kidney_newGene_18308
MF	Molecular Function: hydrogen ion transmembrane transporter activity (GO:0015078);	5 out of 145 3.44827586206897%	43 out of 5260 0.817490494296578%	0.00615272	Gymnocypris_Kidney_newGene_30690;Gymnocypris_Kidney_newGene_35548;Gymnocypris_Kidney_newGene_8335;Gymnocypris_Kidney_newGene_16951;Gymnocypris_Kidney_newGene_5760
MF	Molecular Function: lipase activator activity (GO:0060229);	2 out of 145 1.37931034482759%	5 out of 5260 0.0950570342205323%	0.00714586	Gymnocypris_Kidney_newGene_35537;Gymnocypris_Kidney_newGene_35020
MF	Molecular Function: unmethylated CpG binding (GO:0045322);	2 out of 145 1.37931034482759%	5 out of 5260 0.0950570342205323%	0.00714586	Gymnocypris_Kidney_newGene_5748;Gymnocypris_Kidney_newGene_7088
MF	Molecular Function: CCR3 chemokine receptor binding (GO:0031728);	2 out of 145 1.37931034482759%	5 out of 5260 0.0950570342205323%	0.00714586	Gymnocypris_Kidney_newGene_35537;Gymnocypris_Kidney_newGene_35020
MF	Molecular Function: phospholipase activator activity (GO:0016004);	2 out of 145 1.37931034482759%	5 out of 5260 0.0950570342205323%	0.00714586	Gymnocypris_Kidney_newGene_35537;Gymnocypris_Kidney_newGene_35020
MF	Molecular Function: lysozyme activity (GO:0003796);	2 out of 145 1.37931034482759%	6 out of 5260 0.114068441064639%	0.0105257	Gymnocypris_Kidney_newGene_19553;Gymnocypris_Kidney_newGene_19551
MF	Molecular Function: phosphotransferase activity, for other substituted phosphate groups (GO:0016780);	2 out of 145 1.37931034482759%	6 out of 5260 0.114068441064639%	0.0105257	Gymnocypris_Kidney_newGene_35691;Gymnocypris_Kidney_newGene_28615
MF	Molecular Function: platelet activating factor receptor activity (GO:0004992);	2 out of 145 1.37931034482759%	6 out of 5260 0.114068441064639%	0.0105257	Gymnocypris_Kidney_newGene_22645;Gymnocypris_Kidney_newGene_22644
MF	Molecular Function: CCR5 chemokine receptor binding (GO:0031730);	2 out of 145 1.37931034482759%	6 out of 5260 0.114068441064639%	0.0105257	Gymnocypris_Kidney_newGene_35537;Gymnocypris_Kidney_newGene_35020
MF	Molecular Function: RNA binding (GO:0003723);	16 out of 145 11.0344827586207%	314 out of 5260 5.96958174904943%	0.0120941	Gymnocypris_Kidney_newGene_10071;Gymnocypris_Kidney_newGene_18562;Gymnocypris_Kidney_newGene_14796;Gymnocypris_Kidney_newGene_145;Gymnocypris_Kidney_newGene_14586;Gymnocypris_Kidney_newGene_20281;Gymnocypris_Kidney_newGene_31059;Gymnocypris_Kidney_newGene_28451;Gymnocypris_Kidney_newGene_8239;Gymnocypris_Kidney_newGene_30246;Gymnocypris_Kidney_newGene_23806;Gymnocypris_Kidney_newGene_15425;Gymnoc…
MF	Molecular Function: electron carrier activity (GO:0009055);	5 out of 145 3.44827586206897%	51 out of 5260 0.96958174904943%	0.0125993	Gymnocypris_Kidney_newGene_7435;Gymnocypris_Kidney_newGene_35548;Gymnocypris_Kidney_newGene_8335;Gymnocypris_Kidney_newGene_24447;Gymnocypris_Kidney_newGene_18308
MF	Molecular Function: oxidoreductase activity (GO:0016491);	15 out of 145 10.3448275862069%	290 out of 5260 5.51330798479087%	0.0131911	Gymnocypris_Kidney_newGene_24447;Gymnocypris_Kidney_newGene_7435;Gymnocypris_Kidney_newGene_21938;Gymnocypris_Kidney_newGene_8335;Gymnocypris_Kidney_newGene_1967;Gymnocypris_Kidney_newGene_23120;Gymnocypris_Kidney_newGene_24670;Gymnocypris_Kidney_newGene_8356;Gymnocypris_Kidney_newGene_32892;Gymnocypris_Kidney_newGene_35548;Gymnocypris_Kidney_newGene_17916;Gymnocypris_Kidney_newGene_18394;Gymnocy…

## Sheet: Muscle
Category	Term	GeneRatio	BgRatio	Pvalue	gene
BP	Biological Process: actomyosin structure organization (GO:0031032);	22 out of 238 9.2436974789916%	116 out of 5976 1.94109772423025%	6.04122e-10	Gymnocypris_Muscle_newGene_32763;Gymnocypris_Muscle_newGene_14599;Gymnocypris_Muscle_newGene_28258;Gymnocypris_Muscle_newGene_2631;Gymnocypris_Muscle_newGene_1079;Gymnocypris_Muscle_newGene_35568;Gymnocypris_Muscle_newGene_34570;Gymnocypris_Muscle_newGene_34497;Gymnocypris_Muscle_newGene_16968;Gymnocypris_Muscle_newGene_6021;Gymnocypris_Muscle_newGene_13934;Gymnocypris_Muscle_newGene_34495;Gymnoc…
BP	Biological Process: striated muscle cell development (GO:0055002);	24 out of 238 10.0840336134454%	151 out of 5976 2.52677376171352%	4.14822e-09	Gymnocypris_Muscle_newGene_14599;Gymnocypris_Muscle_newGene_1079;Gymnocypris_Muscle_newGene_16968;Gymnocypris_Muscle_newGene_13934;Gymnocypris_Muscle_newGene_34495;Gymnocypris_Muscle_newGene_34164;Gymnocypris_Muscle_newGene_10975;Gymnocypris_Muscle_newGene_5614;Gymnocypris_Muscle_newGene_14552;Gymnocypris_Muscle_newGene_17912;Gymnocypris_Muscle_newGene_34006;Gymnocypris_Muscle_newGene_32763;Gymno…
BP	Biological Process: myofibril assembly (GO:0030239);	18 out of 238 7.56302521008403%	88 out of 5976 1.47255689424364%	6.71398e-09	Gymnocypris_Muscle_newGene_32763;Gymnocypris_Muscle_newGene_14599;Gymnocypris_Muscle_newGene_28258;Gymnocypris_Muscle_newGene_2631;Gymnocypris_Muscle_newGene_1079;Gymnocypris_Muscle_newGene_35568;Gymnocypris_Muscle_newGene_34570;Gymnocypris_Muscle_newGene_34497;Gymnocypris_Muscle_newGene_16968;Gymnocypris_Muscle_newGene_6021;Gymnocypris_Muscle_newGene_13934;Gymnocypris_Muscle_newGene_34495;Gymnoc…
BP	Biological Process: muscle cell development (GO:0055001);	24 out of 238 10.0840336134454%	162 out of 5976 2.71084337349398%	1.74135e-08	Gymnocypris_Muscle_newGene_14599;Gymnocypris_Muscle_newGene_1079;Gymnocypris_Muscle_newGene_16968;Gymnocypris_Muscle_newGene_13934;Gymnocypris_Muscle_newGene_34495;Gymnocypris_Muscle_newGene_34164;Gymnocypris_Muscle_newGene_10975;Gymnocypris_Muscle_newGene_5614;Gymnocypris_Muscle_newGene_14552;Gymnocypris_Muscle_newGene_17912;Gymnocypris_Muscle_newGene_34006;Gymnocypris_Muscle_newGene_32763;Gymno…
BP	Biological Process: cellular component assembly involved in morphogenesis (GO:0010927);	21 out of 238 8.82352941176471%	135 out of 5976 2.25903614457831%	6.02146e-08	Gymnocypris_Muscle_newGene_14599;Gymnocypris_Muscle_newGene_28478;Gymnocypris_Muscle_newGene_1079;Gymnocypris_Muscle_newGene_16968;Gymnocypris_Muscle_newGene_13934;Gymnocypris_Muscle_newGene_34495;Gymnocypris_Muscle_newGene_34164;Gymnocypris_Muscle_newGene_10975;Gymnocypris_Muscle_newGene_24521;Gymnocypris_Muscle_newGene_17912;Gymnocypris_Muscle_newGene_34006;Gymnocypris_Muscle_newGene_32763;Gymn…
BP	Biological Process: actin cytoskeleton organization (GO:0030036);	35 out of 238 14.7058823529412%	344 out of 5976 5.75635876840696%	1.84575e-07	Gymnocypris_Muscle_newGene_14599;Gymnocypris_Muscle_newGene_16968;Gymnocypris_Muscle_newGene_13934;Gymnocypris_Muscle_newGene_34495;Gymnocypris_Muscle_newGene_31159;Gymnocypris_Muscle_newGene_16291;Gymnocypris_Muscle_newGene_25661;Gymnocypris_Muscle_newGene_30705;Gymnocypris_Muscle_newGene_34006;Gymnocypris_Muscle_newGene_32763;Gymnocypris_Muscle_newGene_28258;Gymnocypris_Muscle_newGene_2631;Gymn…
BP	Biological Process: sarcomere organization (GO:0045214);	14 out of 238 5.88235294117647%	71 out of 5976 1.18808567603748%	5.47055e-07	Gymnocypris_Muscle_newGene_32763;Gymnocypris_Muscle_newGene_14599;Gymnocypris_Muscle_newGene_28258;Gymnocypris_Muscle_newGene_2631;Gymnocypris_Muscle_newGene_1079;Gymnocypris_Muscle_newGene_34570;Gymnocypris_Muscle_newGene_34497;Gymnocypris_Muscle_newGene_16968;Gymnocypris_Muscle_newGene_6021;Gymnocypris_Muscle_newGene_34495;Gymnocypris_Muscle_newGene_34164;Gymnocypris_Muscle_newGene_34166;Gymnoc…
BP	Biological Process: actin filament-based process (GO:0030029);	36 out of 238 15.1260504201681%	381 out of 5976 6.37550200803213%	7.60846e-07	Gymnocypris_Muscle_newGene_14599;Gymnocypris_Muscle_newGene_16968;Gymnocypris_Muscle_newGene_13934;Gymnocypris_Muscle_newGene_34495;Gymnocypris_Muscle_newGene_31159;Gymnocypris_Muscle_newGene_16291;Gymnocypris_Muscle_newGene_25661;Gymnocypris_Muscle_newGene_30705;Gymnocypris_Muscle_newGene_34006;Gymnocypris_Muscle_newGene_32763;Gymnocypris_Muscle_newGene_28258;Gymnocypris_Muscle_newGene_2631;Gymn…
BP	Biological Process: striated muscle cell differentiation (GO:0051146);	25 out of 238 10.5042016806723%	243 out of 5976 4.06626506024096%	1.0049e-05	Gymnocypris_Muscle_newGene_14599;Gymnocypris_Muscle_newGene_1079;Gymnocypris_Muscle_newGene_16968;Gymnocypris_Muscle_newGene_13934;Gymnocypris_Muscle_newGene_34495;Gymnocypris_Muscle_newGene_34164;Gymnocypris_Muscle_newGene_10975;Gymnocypris_Muscle_newGene_5614;Gymnocypris_Muscle_newGene_14552;Gymnocypris_Muscle_newGene_17912;Gymnocypris_Muscle_newGene_34006;Gymnocypris_Muscle_newGene_32763;Gymno…
BP	Biological Process: myosin filament organization (GO:0031033);	9 out of 238 3.78151260504202%	37 out of 5976 0.619143239625167%	1.01477e-05	Gymnocypris_Muscle_newGene_34166;Gymnocypris_Muscle_newGene_14599;Gymnocypris_Muscle_newGene_35568;Gymnocypris_Muscle_newGene_34570;Gymnocypris_Muscle_newGene_34497;Gymnocypris_Muscle_newGene_16968;Gymnocypris_Muscle_newGene_34495;Gymnocypris_Muscle_newGene_34164;Gymnocypris_Muscle_newGene_34006
BP	Biological Process: myosin filament assembly (GO:0031034);	9 out of 238 3.78151260504202%	37 out of 5976 0.619143239625167%	1.01477e-05	Gymnocypris_Muscle_newGene_34166;Gymnocypris_Muscle_newGene_14599;Gymnocypris_Muscle_newGene_35568;Gymnocypris_Muscle_newGene_34570;Gymnocypris_Muscle_newGene_34497;Gymnocypris_Muscle_newGene_16968;Gymnocypris_Muscle_newGene_34495;Gymnocypris_Muscle_newGene_34164;Gymnocypris_Muscle_newGene_34006
BP	Biological Process: cytokinesis after mitosis (GO:0000281);	12 out of 238 5.04201680672269%	73 out of 5976 1.22155287817938%	2.55868e-05	Gymnocypris_Muscle_newGene_21957;Gymnocypris_Muscle_newGene_34570;Gymnocypris_Muscle_newGene_34497;Gymnocypris_Muscle_newGene_16968;Gymnocypris_Muscle_newGene_34495;Gymnocypris_Muscle_newGene_13450;Gymnocypris_Muscle_newGene_34164;Gymnocypris_Muscle_newGene_26540;Gymnocypris_Muscle_newGene_34166;Gymnocypris_Muscle_newGene_25661;Gymnocypris_Muscle_newGene_25472;Gymnocypris_Muscle_newGene_34006
BP	Biological Process: dorsal closure, amnioserosa morphology change (GO:0046664);	8 out of 238 3.36134453781513%	32 out of 5976 0.535475234270415%	2.58043e-05	Gymnocypris_Muscle_newGene_34166;Gymnocypris_Muscle_newGene_34570;Gymnocypris_Muscle_newGene_34497;Gymnocypris_Muscle_newGene_17912;Gymnocypris_Muscle_newGene_16968;Gymnocypris_Muscle_newGene_34495;Gymnocypris_Muscle_newGene_34164;Gymnocypris_Muscle_newGene_34006
BP	Biological Process: cytoskeleton organization (GO:0007010);	44 out of 238 18.4873949579832%	594 out of 5976 9.93975903614458%	2.90296e-05	Gymnocypris_Muscle_newGene_25453;Gymnocypris_Muscle_newGene_13934;Gymnocypris_Muscle_newGene_34495;Gymnocypris_Muscle_newGene_11769;Gymnocypris_Muscle_newGene_28258;Gymnocypris_Muscle_newGene_2631;Gymnocypris_Muscle_newGene_35568;Gymnocypris_Muscle_newGene_20980;Gymnocypris_Muscle_newGene_15333;Gymnocypris_Muscle_newGene_34164;Gymnocypris_Muscle_newGene_32961;Gymnocypris_Muscle_newGene_25472;Gymn…
BP	Biological Process: epithelial cell migration (GO:0010631);	21 out of 238 8.82352941176471%	197 out of 5976 3.29651941097724%	3.14093e-05	Gymnocypris_Muscle_newGene_1096;Gymnocypris_Muscle_newGene_21957;Gymnocypris_Muscle_newGene_16968;Gymnocypris_Muscle_newGene_34495;Gymnocypris_Muscle_newGene_34164;Gymnocypris_Muscle_newGene_17912;Gymnocypris_Muscle_newGene_11894;Gymnocypris_Muscle_newGene_34006;Gymnocypris_Muscle_newGene_28321;Gymnocypris_Muscle_newGene_18394;Gymnocypris_Muscle_newGene_2631;Gymnocypris_Muscle_newGene_34570;Gymno…
BP	Biological Process: epithelium migration (GO:0090132);	21 out of 238 8.82352941176471%	199 out of 5976 3.32998661311914%	3.65693e-05	Gymnocypris_Muscle_newGene_1096;Gymnocypris_Muscle_newGene_21957;Gymnocypris_Muscle_newGene_16968;Gymnocypris_Muscle_newGene_34495;Gymnocypris_Muscle_newGene_34164;Gymnocypris_Muscle_newGene_17912;Gymnocypris_Muscle_newGene_11894;Gymnocypris_Muscle_newGene_34006;Gymnocypris_Muscle_newGene_28321;Gymnocypris_Muscle_newGene_18394;Gymnocypris_Muscle_newGene_2631;Gymnocypris_Muscle_newGene_34570;Gymno…
BP	Biological Process: initiation of dorsal closure (GO:0007392);	8 out of 238 3.36134453781513%	34 out of 5976 0.568942436412316%	4.15663e-05	Gymnocypris_Muscle_newGene_34166;Gymnocypris_Muscle_newGene_34570;Gymnocypris_Muscle_newGene_34497;Gymnocypris_Muscle_newGene_17912;Gymnocypris_Muscle_newGene_16968;Gymnocypris_Muscle_newGene_34495;Gymnocypris_Muscle_newGene_34164;Gymnocypris_Muscle_newGene_34006
BP	Biological Process: ovarian follicle cell migration (GO:0007297);	14 out of 238 5.88235294117647%	103 out of 5976 1.7235609103079%	5.00542e-05	Gymnocypris_Muscle_newGene_1096;Gymnocypris_Muscle_newGene_2631;Gymnocypris_Muscle_newGene_21957;Gymnocypris_Muscle_newGene_34570;Gymnocypris_Muscle_newGene_34497;Gymnocypris_Muscle_newGene_16968;Gymnocypris_Muscle_newGene_34495;Gymnocypris_Muscle_newGene_18381;Gymnocypris_Muscle_newGene_6136;Gymnocypris_Muscle_newGene_34164;Gymnocypris_Muscle_newGene_34166;Gymnocypris_Muscle_newGene_17912;Gymnoc…
BP	Biological Process: regulation of sulfur metabolic process (GO:0042762);	3 out of 238 1.26050420168067%	3 out of 5976 0.0502008032128514%	6.24056e-05	Gymnocypris_Muscle_newGene_20929;Gymnocypris_Muscle_newGene_14710;Gymnocypris_Muscle_newGene_13781
BP	Biological Process: regulation of acetyl-CoA biosynthetic process from pyruvate (GO:0010510);	3 out of 238 1.26050420168067%	3 out of 5976 0.0502008032128514%	6.24056e-05	Gymnocypris_Muscle_newGene_20929;Gymnocypris_Muscle_newGene_14710;Gymnocypris_Muscle_newGene_13781
CC	Cellular Component: cellular_component (GO:0005575);	243 out of 493 49.290060851927%	5939 out of 17882 33.2121686612236%	0	Gymnocypris_Muscle_newGene_13934;Gymnocypris_Muscle_newGene_34495;Gymnocypris_Muscle_newGene_11769;Gymnocypris_Muscle_newGene_25367;Gymnocypris_Muscle_newGene_11783;Gymnocypris_Muscle_newGene_34041;Gymnocypris_Muscle_newGene_26289;Gymnocypris_Muscle_newGene_13464;Gymnocypris_Muscle_newGene_21804;Gymnocypris_Muscle_newGene_19382;Gymnocypris_Muscle_newGene_14586;Gymnocypris_Muscle_newGene_1112;Gymn…
CC	Cellular Component: proteasome complex (GO:0000502);	14 out of 493 2.83975659229209%	43 out of 17882 0.240465272340901%	4.4641e-12	Gymnocypris_Muscle_newGene_25453;GPPG00059874;Gymnocypris_Muscle_newGene_16276;GPPG00024595;Gymnocypris_Muscle_newGene_35681;Gymnocypris_Muscle_newGene_11760;GPPG00001815;Gymnocypris_Muscle_newGene_28757;Gymnocypris_Muscle_newGene_26354;GPPG00002940;GPPG00035888;Gymnocypris_Muscle_newGene_24594;GPPG00021969;Gymnocypris_Muscle_newGene_30111
CC	Cellular Component: sarcomere (GO:0030017);	26 out of 493 5.27383367139959%	181 out of 17882 1.01219103008612%	6.4968e-12	Gymnocypris_Muscle_newGene_14599;Gymnocypris_Muscle_newGene_1079;Gymnocypris_Muscle_newGene_16968;Gymnocypris_Muscle_newGene_15333;Gymnocypris_Muscle_newGene_34495;Gymnocypris_Muscle_newGene_31159;Gymnocypris_Muscle_newGene_16963;Gymnocypris_Muscle_newGene_15514;Gymnocypris_Muscle_newGene_34164;Gymnocypris_Muscle_newGene_10975;Gymnocypris_Muscle_newGene_9440;Gymnocypris_Muscle_newGene_30705;GPPG0…
CC	Cellular Component: myofibril (GO:0030016);	27 out of 493 5.47667342799189%	200 out of 17882 1.11844312716698%	9.80493e-12	Gymnocypris_Muscle_newGene_14599;Gymnocypris_Muscle_newGene_1079;Gymnocypris_Muscle_newGene_16968;Gymnocypris_Muscle_newGene_15333;Gymnocypris_Muscle_newGene_34495;Gymnocypris_Muscle_newGene_31159;Gymnocypris_Muscle_newGene_16963;Gymnocypris_Muscle_newGene_15514;Gymnocypris_Muscle_newGene_34164;Gymnocypris_Muscle_newGene_10975;Gymnocypris_Muscle_newGene_5614;Gymnocypris_Muscle_newGene_9440;Gymnoc…
CC	Cellular Component: contractile fiber part (GO:0044449);	28 out of 493 5.67951318458418%	223 out of 17882 1.24706408679119%	2.03858e-11	Gymnocypris_Muscle_newGene_14599;Gymnocypris_Muscle_newGene_1079;Gymnocypris_Muscle_newGene_16968;Gymnocypris_Muscle_newGene_15333;Gymnocypris_Muscle_newGene_34495;Gymnocypris_Muscle_newGene_31159;Gymnocypris_Muscle_newGene_16963;Gymnocypris_Muscle_newGene_15514;Gymnocypris_Muscle_newGene_34164;Gymnocypris_Muscle_newGene_10975;Gymnocypris_Muscle_newGene_5614;Gymnocypris_Muscle_newGene_9440;Gymnoc…
CC	Cellular Component: cytoplasm (GO:0005737);	227 out of 493 46.0446247464503%	5707 out of 17882 31.9147746337099%	2.91422e-11	Gymnocypris_Muscle_newGene_13934;Gymnocypris_Muscle_newGene_34495;GPPG00093798;Gymnocypris_Muscle_newGene_25367;Gymnocypris_Muscle_newGene_11783;Gymnocypris_Muscle_newGene_34041;Gymnocypris_Muscle_newGene_26289;Gymnocypris_Muscle_newGene_13464;GPPG00093612;Gymnocypris_Muscle_newGene_21804;Gymnocypris_Muscle_newGene_14586;Gymnocypris_Muscle_newGene_1112;GPPG00011477;Gymnocypris_Muscle_newGene_1459…
CC	Cellular Component: contractile ring (GO:0070938);	13 out of 493 2.6369168356998%	41 out of 17882 0.229280841069232%	3.94247e-11	Gymnocypris_Muscle_newGene_34166;Gymnocypris_Muscle_newGene_32763;Gymnocypris_Muscle_newGene_25661;Gymnocypris_Muscle_newGene_34570;Gymnocypris_Muscle_newGene_34497;Gymnocypris_Muscle_newGene_23320;Gymnocypris_Muscle_newGene_16968;Gymnocypris_Muscle_newGene_34495;Gymnocypris_Muscle_newGene_25472;Gymnocypris_Muscle_newGene_13450;Gymnocypris_Muscle_newGene_34164;Gymnocypris_Muscle_newGene_34006;Gym…
CC	Cellular Component: cytoplasmic part (GO:0044444);	205 out of 493 41.5821501014199%	5099 out of 17882 28.5147075271222%	2.14186e-10	Gymnocypris_Muscle_newGene_13934;Gymnocypris_Muscle_newGene_34495;GPPG00093798;Gymnocypris_Muscle_newGene_25367;Gymnocypris_Muscle_newGene_11783;Gymnocypris_Muscle_newGene_34041;Gymnocypris_Muscle_newGene_26289;Gymnocypris_Muscle_newGene_13464;GPPG00093612;Gymnocypris_Muscle_newGene_21804;Gymnocypris_Muscle_newGene_1112;GPPG00011477;Gymnocypris_Muscle_newGene_14599;Gymnocypris_Muscle_newGene_3115…
CC	Cellular Component: contractile fiber (GO:0043292);	28 out of 493 5.67951318458418%	246 out of 17882 1.37568504641539%	2.25971e-10	Gymnocypris_Muscle_newGene_14599;Gymnocypris_Muscle_newGene_1079;Gymnocypris_Muscle_newGene_16968;Gymnocypris_Muscle_newGene_15333;Gymnocypris_Muscle_newGene_34495;Gymnocypris_Muscle_newGene_31159;Gymnocypris_Muscle_newGene_16963;Gymnocypris_Muscle_newGene_15514;Gymnocypris_Muscle_newGene_34164;Gymnocypris_Muscle_newGene_10975;Gymnocypris_Muscle_newGene_5614;Gymnocypris_Muscle_newGene_9440;Gymnoc…
CC	Cellular Component: I band (GO:0031674);	18 out of 493 3.65111561866126%	132 out of 17882 0.738172463930209%	2.34743e-08	Gymnocypris_Muscle_newGene_14599;Gymnocypris_Muscle_newGene_1079;Gymnocypris_Muscle_newGene_16968;Gymnocypris_Muscle_newGene_34495;Gymnocypris_Muscle_newGene_16963;Gymnocypris_Muscle_newGene_15514;Gymnocypris_Muscle_newGene_34164;Gymnocypris_Muscle_newGene_10975;Gymnocypris_Muscle_newGene_9440;GPPG00004128;Gymnocypris_Muscle_newGene_34006;Gymnocypris_Muscle_newGene_32763;Gymnocypris_Muscle_newGen…
CC	Cellular Component: Z disc (GO:0030018);	14 out of 493 2.83975659229209%	87 out of 17882 0.486522760317638%	1.04516e-07	Gymnocypris_Muscle_newGene_32763;Gymnocypris_Muscle_newGene_14599;Gymnocypris_Muscle_newGene_28258;Gymnocypris_Muscle_newGene_34570;Gymnocypris_Muscle_newGene_34497;Gymnocypris_Muscle_newGene_16968;Gymnocypris_Muscle_newGene_34495;Gymnocypris_Muscle_newGene_16963;Gymnocypris_Muscle_newGene_34164;Gymnocypris_Muscle_newGene_10975;Gymnocypris_Muscle_newGene_34166;Gymnocypris_Muscle_newGene_9440;Gymn…
CC	Cellular Component: actin cytoskeleton (GO:0015629);	29 out of 493 5.88235294117647%	346 out of 17882 1.93490660999888%	1.16494e-07	Gymnocypris_Muscle_newGene_14599;Gymnocypris_Muscle_newGene_16968;Gymnocypris_Muscle_newGene_34495;Gymnocypris_Muscle_newGene_31159;Gymnocypris_Muscle_newGene_25661;Gymnocypris_Muscle_newGene_15322;Gymnocypris_Muscle_newGene_30705;Gymnocypris_Muscle_newGene_34006;Gymnocypris_Muscle_newGene_34041;Gymnocypris_Muscle_newGene_25398;Gymnocypris_Muscle_newGene_34570;Gymnocypris_Muscle_newGene_22540;Gym…
CC	Cellular Component: actomyosin contractile ring (GO:0005826);	9 out of 493 1.82555780933063%	34 out of 17882 0.190135331618387%	2.42884e-07	Gymnocypris_Muscle_newGene_34166;Gymnocypris_Muscle_newGene_25661;Gymnocypris_Muscle_newGene_34570;Gymnocypris_Muscle_newGene_34497;Gymnocypris_Muscle_newGene_16968;Gymnocypris_Muscle_newGene_34495;Gymnocypris_Muscle_newGene_25472;Gymnocypris_Muscle_newGene_34164;Gymnocypris_Muscle_newGene_34006
CC	Cellular Component: cytosol (GO:0005829);	85 out of 493 17.2413793103448%	1794 out of 17882 10.0324348506878%	4.27297e-07	Gymnocypris_Muscle_newGene_7088;Gymnocypris_Muscle_newGene_34473;Gymnocypris_Muscle_newGene_22684;Gymnocypris_Muscle_newGene_13934;Gymnocypris_Muscle_newGene_15322;Gymnocypris_Muscle_newGene_19559;Gymnocypris_Muscle_newGene_11783;Gymnocypris_Muscle_newGene_1975;Gymnocypris_Muscle_newGene_1733;Gymnocypris_Muscle_newGene_12070;Gymnocypris_Muscle_newGene_10000;Gymnocypris_Muscle_newGene_32744;Gymnoc…
CC	Cellular Component: organelle part (GO:0044422);	197 out of 493 39.9594320486815%	5395 out of 17882 30.1700033553294%	1.72698e-06	Gymnocypris_Muscle_newGene_34495;GPPG00093798;Gymnocypris_Muscle_newGene_11769;Gymnocypris_Muscle_newGene_11783;Gymnocypris_Muscle_newGene_34041;Gymnocypris_Muscle_newGene_26289;GPPG00093612;Gymnocypris_Muscle_newGene_21804;Gymnocypris_Muscle_newGene_14586;Gymnocypris_Muscle_newGene_1112;GPPG00011477;Gymnocypris_Muscle_newGene_30246;Gymnocypris_Muscle_newGene_14599;Gymnocypris_Muscle_newGene_3115…
CC	Cellular Component: cortical cytoskeleton (GO:0030863);	12 out of 493 2.43407707910751%	82 out of 17882 0.458561682138463%	2.42426e-06	Gymnocypris_Muscle_newGene_34570;Gymnocypris_Muscle_newGene_34497;Gymnocypris_Muscle_newGene_16968;Gymnocypris_Muscle_newGene_34495;Gymnocypris_Muscle_newGene_31159;Gymnocypris_Muscle_newGene_34164;Gymnocypris_Muscle_newGene_34166;Gymnocypris_Muscle_newGene_5595;Gymnocypris_Muscle_newGene_25661;Gymnocypris_Muscle_newGene_30705;Gymnocypris_Muscle_newGene_25472;Gymnocypris_Muscle_newGene_34006
CC	Cellular Component: intracellular organelle (GO:0043229);	327 out of 493 66.3286004056795%	10112 out of 17882 56.5484845095627%	4.377e-06	Gymnocypris_Muscle_newGene_34495;Gymnocypris_Muscle_newGene_11783;Gymnocypris_Muscle_newGene_34041;GPPG00093612;Gymnocypris_Muscle_newGene_21804;GPPG00066241;GPPG00011477;Gymnocypris_Muscle_newGene_31159;Gymnocypris_Muscle_newGene_20394;Gymnocypris_Muscle_newGene_18381;Gymnocypris_Muscle_newGene_8436;Gymnocypris_Muscle_newGene_15397;GPPG00044781;GPPG00010899;Gymnocypris_Muscle_newGene_14035;Gymno…
CC	Cellular Component: myosin II complex (GO:0016460);	8 out of 493 1.62271805273834%	36 out of 17882 0.201319762890057%	4.83517e-06	Gymnocypris_Muscle_newGene_34166;Gymnocypris_Muscle_newGene_14599;Gymnocypris_Muscle_newGene_34570;Gymnocypris_Muscle_newGene_34497;Gymnocypris_Muscle_newGene_16968;Gymnocypris_Muscle_newGene_34495;Gymnocypris_Muscle_newGene_34164;Gymnocypris_Muscle_newGene_34006
CC	Cellular Component: intracellular organelle part (GO:0044446);	178 out of 493 36.105476673428%	4842 out of 17882 27.0775081087127%	5.36271e-06	Gymnocypris_Muscle_newGene_34495;GPPG00093798;Gymnocypris_Muscle_newGene_11769;Gymnocypris_Muscle_newGene_11783;Gymnocypris_Muscle_newGene_34041;Gymnocypris_Muscle_newGene_26289;GPPG00093612;Gymnocypris_Muscle_newGene_21804;Gymnocypris_Muscle_newGene_14586;Gymnocypris_Muscle_newGene_1112;GPPG00011477;Gymnocypris_Muscle_newGene_30246;Gymnocypris_Muscle_newGene_14599;Gymnocypris_Muscle_newGene_3115…
CC	Cellular Component: intracellular (GO:0005622);	375 out of 493 76.0649087221095%	12016 out of 17882 67.1960630801924%	8.10885e-06	Gymnocypris_Muscle_newGene_13934;Gymnocypris_Muscle_newGene_34495;Gymnocypris_Muscle_newGene_25367;Gymnocypris_Muscle_newGene_11783;Gymnocypris_Muscle_newGene_34041;GPPG00017749;GPPG00093612;Gymnocypris_Muscle_newGene_21804;Gymnocypris_Muscle_newGene_19382;GPPG00066241;GPPG00011477;Gymnocypris_Muscle_newGene_31159;Gymnocypris_Muscle_newGene_14020;Gymnocypris_Muscle_newGene_20394;Gymnocypris_Muscl…
MF	Molecular Function: myosin binding (GO:0017022);	11 out of 213 5.16431924882629%	60 out of 5260 1.14068441064639%	2.21027e-05	Gymnocypris_Muscle_newGene_34166;Gymnocypris_Muscle_newGene_25661;Gymnocypris_Muscle_newGene_34570;Gymnocypris_Muscle_newGene_34497;Gymnocypris_Muscle_newGene_16968;Gymnocypris_Muscle_newGene_34495;Gymnocypris_Muscle_newGene_25472;Gymnocypris_Muscle_newGene_23129;Gymnocypris_Muscle_newGene_34164;Gymnocypris_Muscle_newGene_21925;Gymnocypris_Muscle_newGene_34006
MF	Molecular Function: ubiquinone binding (GO:0048039);	3 out of 213 1.40845070422535%	3 out of 5260 0.0570342205323194%	6.55071e-05	Gymnocypris_Muscle_newGene_20238;Gymnocypris_Muscle_newGene_14564;Gymnocypris_Muscle_newGene_28610
MF	Molecular Function: quinone binding (GO:0048038);	3 out of 213 1.40845070422535%	3 out of 5260 0.0570342205323194%	6.55071e-05	Gymnocypris_Muscle_newGene_20238;Gymnocypris_Muscle_newGene_14564;Gymnocypris_Muscle_newGene_28610
MF	Molecular Function: actin binding (GO:0003779);	18 out of 213 8.45070422535211%	164 out of 5260 3.11787072243346%	9.56901e-05	Gymnocypris_Muscle_newGene_14599;Gymnocypris_Muscle_newGene_15333;Gymnocypris_Muscle_newGene_31159;Gymnocypris_Muscle_newGene_24417;Gymnocypris_Muscle_newGene_10975;Gymnocypris_Muscle_newGene_5614;Gymnocypris_Muscle_newGene_25661;Gymnocypris_Muscle_newGene_9440;Gymnocypris_Muscle_newGene_30705;Gymnocypris_Muscle_newGene_32961;Gymnocypris_Muscle_newGene_25472;Gymnocypris_Muscle_newGene_32763;Gymno…
MF	Molecular Function: cytoskeletal protein binding (GO:0008092);	33 out of 213 15.4929577464789%	421 out of 5260 8.00380228136882%	0.000144382	Gymnocypris_Muscle_newGene_14599;Gymnocypris_Muscle_newGene_21957;Gymnocypris_Muscle_newGene_16968;Gymnocypris_Muscle_newGene_34495;Gymnocypris_Muscle_newGene_31159;Gymnocypris_Muscle_newGene_23129;Gymnocypris_Muscle_newGene_25661;Gymnocypris_Muscle_newGene_9440;Gymnocypris_Muscle_newGene_15322;Gymnocypris_Muscle_newGene_30705;Gymnocypris_Muscle_newGene_34006;Gymnocypris_Muscle_newGene_32763;Gymn…
MF	Molecular Function: myosin light chain binding (GO:0032027);	7 out of 213 3.28638497652582%	30 out of 5260 0.570342205323194%	0.000148542	Gymnocypris_Muscle_newGene_34166;Gymnocypris_Muscle_newGene_16968;Gymnocypris_Muscle_newGene_34495;Gymnocypris_Muscle_newGene_34164;Gymnocypris_Muscle_newGene_34006;Gymnocypris_Muscle_newGene_34570;Gymnocypris_Muscle_newGene_34497
MF	Molecular Function: fibronectin binding (GO:0001968);	5 out of 213 2.34741784037559%	16 out of 5260 0.304182509505703%	0.000314769	Gymnocypris_Muscle_newGene_13315;Gymnocypris_Muscle_newGene_2631;Gymnocypris_Muscle_newGene_5677;Gymnocypris_Muscle_newGene_8928;Gymnocypris_Muscle_newGene_12818
MF	Molecular Function: structural constituent of muscle (GO:0008307);	6 out of 213 2.8169014084507%	26 out of 5260 0.494296577946768%	0.000478893	Gymnocypris_Muscle_newGene_32763;Gymnocypris_Muscle_newGene_14599;Gymnocypris_Muscle_newGene_15333;Gymnocypris_Muscle_newGene_31159;Gymnocypris_Muscle_newGene_35568;Gymnocypris_Muscle_newGene_30705
MF	Molecular Function: organophosphate:inorganic phosphate antiporter activity (GO:0015315);	2 out of 213 0.938967136150235%	2 out of 5260 0.0380228136882129%	0.0016324	Gymnocypris_Muscle_newGene_5397;Gymnocypris_Muscle_newGene_15525
MF	Molecular Function: glucose-6-phosphate transmembrane transporter activity (GO:0015152);	2 out of 213 0.938967136150235%	2 out of 5260 0.0380228136882129%	0.0016324	Gymnocypris_Muscle_newGene_5397;Gymnocypris_Muscle_newGene_15525
MF	Molecular Function: hexose phosphate transmembrane transporter activity (GO:0015119);	2 out of 213 0.938967136150235%	2 out of 5260 0.0380228136882129%	0.0016324	Gymnocypris_Muscle_newGene_5397;Gymnocypris_Muscle_newGene_15525
MF	Molecular Function: hexose-phosphate:inorganic phosphate antiporter activity (GO:0015526);	2 out of 213 0.938967136150235%	2 out of 5260 0.0380228136882129%	0.0016324	Gymnocypris_Muscle_newGene_5397;Gymnocypris_Muscle_newGene_15525
MF	Molecular Function: pyruvate dehydrogenase (acetyl-transferring) kinase activity (GO:0004740);	2 out of 213 0.938967136150235%	2 out of 5260 0.0380228136882129%	0.0016324	Gymnocypris_Muscle_newGene_14710;Gymnocypris_Muscle_newGene_13781
MF	Molecular Function: phosphate ion transmembrane transporter activity (GO:0015114);	2 out of 213 0.938967136150235%	2 out of 5260 0.0380228136882129%	0.0016324	Gymnocypris_Muscle_newGene_5397;Gymnocypris_Muscle_newGene_15525
MF	Molecular Function: oxygen binding (GO:0019825);	4 out of 213 1.87793427230047%	14 out of 5260 0.26615969581749%	0.00189933	Gymnocypris_Muscle_newGene_16446;Gymnocypris_Muscle_newGene_24670;Gymnocypris_Muscle_newGene_5394;Gymnocypris_Muscle_newGene_18394
MF	Molecular Function: binding (GO:0005488);	177 out of 213 83.0985915492958%	3968 out of 5260 75.4372623574145%	0.00395548	Gymnocypris_Muscle_newGene_7088;Gymnocypris_Muscle_newGene_13934;Gymnocypris_Muscle_newGene_34495;Gymnocypris_Muscle_newGene_11769;Gymnocypris_Muscle_newGene_25367;Gymnocypris_Muscle_newGene_11783;Gymnocypris_Muscle_newGene_34041;Gymnocypris_Muscle_newGene_1733;Gymnocypris_Muscle_newGene_10000;Gymnocypris_Muscle_newGene_11894;Gymnocypris_Muscle_newGene_13464;Gymnocypris_Muscle_newGene_21804;Gymno…
MF	Molecular Function: actin filament binding (GO:0051015);	8 out of 213 3.75586854460094%	65 out of 5260 1.23574144486692%	0.00437553	Gymnocypris_Muscle_newGene_14599;Gymnocypris_Muscle_newGene_15333;Gymnocypris_Muscle_newGene_31159;Gymnocypris_Muscle_newGene_25661;Gymnocypris_Muscle_newGene_30277;Gymnocypris_Muscle_newGene_19426;Gymnocypris_Muscle_newGene_30705;Gymnocypris_Muscle_newGene_25472
MF	Molecular Function: ATPase activity, coupled (GO:0042623);	14 out of 213 6.57276995305164%	158 out of 5260 3.00380228136882%	0.00452358	Gymnocypris_Muscle_newGene_30295;Gymnocypris_Muscle_newGene_23320;Gymnocypris_Muscle_newGene_16968;Gymnocypris_Muscle_newGene_34495;Gymnocypris_Muscle_newGene_16963;Gymnocypris_Muscle_newGene_2662;Gymnocypris_Muscle_newGene_34164;Gymnocypris_Muscle_newGene_34006;Gymnocypris_Muscle_newGene_20394;Gymnocypris_Muscle_newGene_34570;Gymnocypris_Muscle_newGene_34497;Gymnocypris_Muscle_newGene_34166;Gymn…
MF	Molecular Function: m7G(5')pppN diphosphatase activity (GO:0050072);	2 out of 213 0.938967136150235%	3 out of 5260 0.0570342205323194%	0.00476619	Gymnocypris_Muscle_newGene_28591;Gymnocypris_Muscle_newGene_15916
MF	Molecular Function: oxidoreductase activity, acting on paired donors, with incorporation or reduction of molecular oxygen, reduced flavin or flavoprotein as one donor, and incorporation of one atom of oxygen (GO:0016712);	2 out of 213 0.938967136150235%	3 out of 5260 0.0570342205323194%	0.00476619	Gymnocypris_Muscle_newGene_24670;Gymnocypris_Muscle_newGene_18394

## Sheet: Skin
Category	Term	GeneRatio	BgRatio	Pvalue	gene
BP	Biological Process: rRNA metabolic process (GO:0016072);	15 out of 269 5.57620817843866%	74 out of 5976 1.23828647925033%	7.11616e-07	Gymnocypris_Skin_newGene_30295;Gymnocypris_Skin_newGene_28519;Gymnocypris_Skin_newGene_21139;Gymnocypris_Skin_newGene_3412;Gymnocypris_Skin_newGene_14586;Gymnocypris_Skin_newGene_28575;Gymnocypris_Skin_newGene_24429;Gymnocypris_Skin_newGene_30246;Gymnocypris_Skin_newGene_21176;Gymnocypris_Skin_newGene_31217;Gymnocypris_Skin_newGene_14777;Gymnocypris_Skin_newGene_14008;Gymnocypris_Skin_newGene_140…
BP	Biological Process: ribonucleoprotein complex biogenesis (GO:0022613);	20 out of 269 7.43494423791822%	139 out of 5976 2.32597054886212%	3.24243e-06	Gymnocypris_Skin_newGene_21139;Gymnocypris_Skin_newGene_34151;Gymnocypris_Skin_newGene_28451;Gymnocypris_Skin_newGene_35600;Gymnocypris_Skin_newGene_20394;Gymnocypris_Skin_newGene_28575;Gymnocypris_Skin_newGene_24429;Gymnocypris_Skin_newGene_28730;Gymnocypris_Skin_newGene_21176;Gymnocypris_Skin_newGene_14777;Gymnocypris_Skin_newGene_14008;Gymnocypris_Skin_newGene_20350;Gymnocypris_Skin_newGene_30…
BP	Biological Process: RNA processing (GO:0006396);	29 out of 269 10.7806691449814%	267 out of 5976 4.46787148594377%	7.3781e-06	Gymnocypris_Skin_newGene_21683;Gymnocypris_Skin_newGene_28575;Gymnocypris_Skin_newGene_24429;Gymnocypris_Skin_newGene_21176;Gymnocypris_Skin_newGene_14008;Gymnocypris_Skin_newGene_20350;Gymnocypris_Skin_newGene_30295;Gymnocypris_Skin_newGene_28519;Gymnocypris_Skin_newGene_145;Gymnocypris_Skin_newGene_31217;Gymnocypris_Skin_newGene_9357;Gymnocypris_Skin_newGene_10908;Gymnocypris_Skin_newGene_21139…
BP	Biological Process: rRNA processing (GO:0006364);	12 out of 269 4.46096654275093%	58 out of 5976 0.970548862115127%	7.55599e-06	Gymnocypris_Skin_newGene_30295;Gymnocypris_Skin_newGene_28519;Gymnocypris_Skin_newGene_21139;Gymnocypris_Skin_newGene_21176;Gymnocypris_Skin_newGene_31217;Gymnocypris_Skin_newGene_3412;Gymnocypris_Skin_newGene_14777;Gymnocypris_Skin_newGene_14008;Gymnocypris_Skin_newGene_28575;Gymnocypris_Skin_newGene_24429;Gymnocypris_Skin_newGene_30246;Gymnocypris_Skin_newGene_20350
BP	Biological Process: ncRNA metabolic process (GO:0034660);	22 out of 269 8.17843866171004%	181 out of 5976 3.02878179384203%	1.72628e-05	Gymnocypris_Skin_newGene_21139;Gymnocypris_Skin_newGene_32436;Gymnocypris_Skin_newGene_35600;Gymnocypris_Skin_newGene_21683;Gymnocypris_Skin_newGene_28575;Gymnocypris_Skin_newGene_24429;Gymnocypris_Skin_newGene_28730;Gymnocypris_Skin_newGene_19381;Gymnocypris_Skin_newGene_21176;Gymnocypris_Skin_newGene_14777;Gymnocypris_Skin_newGene_14008;Gymnocypris_Skin_newGene_20350;Gymnocypris_Skin_newGene_30…
BP	Biological Process: ncRNA processing (GO:0034470);	16 out of 269 5.94795539033457%	111 out of 5976 1.8574297188755%	3.12484e-05	Gymnocypris_Skin_newGene_30295;Gymnocypris_Skin_newGene_28519;Gymnocypris_Skin_newGene_21139;Gymnocypris_Skin_newGene_35600;Gymnocypris_Skin_newGene_21683;Gymnocypris_Skin_newGene_3412;Gymnocypris_Skin_newGene_28575;Gymnocypris_Skin_newGene_24429;Gymnocypris_Skin_newGene_28730;Gymnocypris_Skin_newGene_19381;Gymnocypris_Skin_newGene_30246;Gymnocypris_Skin_newGene_21176;Gymnocypris_Skin_newGene_312…
BP	Biological Process: ribosome biogenesis (GO:0042254);	14 out of 269 5.20446096654275%	89 out of 5976 1.48929049531459%	3.65159e-05	Gymnocypris_Skin_newGene_30295;Gymnocypris_Skin_newGene_28519;Gymnocypris_Skin_newGene_21139;Gymnocypris_Skin_newGene_3412;Gymnocypris_Skin_newGene_20949;Gymnocypris_Skin_newGene_28575;Gymnocypris_Skin_newGene_24429;Gymnocypris_Skin_newGene_28730;Gymnocypris_Skin_newGene_30246;Gymnocypris_Skin_newGene_21176;Gymnocypris_Skin_newGene_31217;Gymnocypris_Skin_newGene_14777;Gymnocypris_Skin_newGene_140…
BP	Biological Process: cellular response to cell-matrix adhesion (GO:0071460);	3 out of 269 1.11524163568773%	3 out of 5976 0.0502008032128514%	9.0237e-05	Gymnocypris_Skin_newGene_12818;Gymnocypris_Skin_newGene_13315;Gymnocypris_Skin_newGene_19374
BP	Biological Process: cellular response to iron(III) ion (GO:0071283);	3 out of 269 1.11524163568773%	3 out of 5976 0.0502008032128514%	9.0237e-05	Gymnocypris_Skin_newGene_7077;Gymnocypris_Skin_newGene_12818;Gymnocypris_Skin_newGene_13315
BP	Biological Process: cellular response to cadmium ion (GO:0071276);	5 out of 269 1.85873605947955%	12 out of 5976 0.200803212851406%	0.000108677	Gymnocypris_Skin_newGene_5890;Gymnocypris_Skin_newGene_12818;Gymnocypris_Skin_newGene_5441;Gymnocypris_Skin_newGene_13315;Gymnocypris_Skin_newGene_5447
BP	Biological Process: response to cadmium ion (GO:0046686);	7 out of 269 2.60223048327138%	26 out of 5976 0.435073627844712%	0.000108941	Gymnocypris_Skin_newGene_7077;Gymnocypris_Skin_newGene_5890;Gymnocypris_Skin_newGene_5441;Gymnocypris_Skin_newGene_5447;Gymnocypris_Skin_newGene_12818;Gymnocypris_Skin_newGene_13315;Gymnocypris_Skin_newGene_10737
BP	Biological Process: positive regulation of receptor binding (GO:1900122);	4 out of 269 1.48698884758364%	7 out of 5976 0.117135207496653%	0.000126217	Gymnocypris_Skin_newGene_7077;Gymnocypris_Skin_newGene_12818;Gymnocypris_Skin_newGene_34555;Gymnocypris_Skin_newGene_13315
BP	Biological Process: macromolecule catabolic process (GO:0009057);	31 out of 269 11.5241635687732%	343 out of 5976 5.73962516733601%	0.000133424	Gymnocypris_Skin_newGene_14547;Gymnocypris_Skin_newGene_5581;Gymnocypris_Skin_newGene_16276;Gymnocypris_Skin_newGene_25551;Gymnocypris_Skin_newGene_28575;Gymnocypris_Skin_newGene_35681;Gymnocypris_Skin_newGene_12066;Gymnocypris_Skin_newGene_10010;Gymnocypris_Skin_newGene_24594;Gymnocypris_Skin_newGene_25457;Gymnocypris_Skin_newGene_11760;Gymnocypris_Skin_newGene_26541;Gymnocypris_Skin_newGene_263…
BP	Biological Process: neutrophil degranulation (GO:0043312);	22 out of 269 8.17843866171004%	216 out of 5976 3.6144578313253%	0.000252533	Gymnocypris_Skin_newGene_16276;Gymnocypris_Skin_newGene_35681;Gymnocypris_Skin_newGene_8978;Gymnocypris_Skin_newGene_15962;Gymnocypris_Skin_newGene_7077;Gymnocypris_Skin_newGene_19374;Gymnocypris_Skin_newGene_30104;Gymnocypris_Skin_newGene_26347;Gymnocypris_Skin_newGene_30108;Gymnocypris_Skin_newGene_18330;Gymnocypris_Skin_newGene_26435;Gymnocypris_Skin_newGene_3687;Gymnocypris_Skin_newGene_26354…
BP	Biological Process: response to vitamin A (GO:0033189);	5 out of 269 1.85873605947955%	14 out of 5976 0.234270414993307%	0.000254983	Gymnocypris_Skin_newGene_11701;Gymnocypris_Skin_newGene_23334;Gymnocypris_Skin_newGene_12818;Gymnocypris_Skin_newGene_13315;Gymnocypris_Skin_newGene_10935
BP	Biological Process: neutrophil activation involved in immune response (GO:0002283);	22 out of 269 8.17843866171004%	217 out of 5976 3.63119143239625%	0.000269779	Gymnocypris_Skin_newGene_16276;Gymnocypris_Skin_newGene_35681;Gymnocypris_Skin_newGene_8978;Gymnocypris_Skin_newGene_15962;Gymnocypris_Skin_newGene_7077;Gymnocypris_Skin_newGene_19374;Gymnocypris_Skin_newGene_30104;Gymnocypris_Skin_newGene_26347;Gymnocypris_Skin_newGene_30108;Gymnocypris_Skin_newGene_18330;Gymnocypris_Skin_newGene_26435;Gymnocypris_Skin_newGene_3687;Gymnocypris_Skin_newGene_26354…
BP	Biological Process: neutrophil activation (GO:0042119);	22 out of 269 8.17843866171004%	218 out of 5976 3.6479250334672%	0.000288054	Gymnocypris_Skin_newGene_16276;Gymnocypris_Skin_newGene_35681;Gymnocypris_Skin_newGene_8978;Gymnocypris_Skin_newGene_15962;Gymnocypris_Skin_newGene_7077;Gymnocypris_Skin_newGene_19374;Gymnocypris_Skin_newGene_30104;Gymnocypris_Skin_newGene_26347;Gymnocypris_Skin_newGene_30108;Gymnocypris_Skin_newGene_18330;Gymnocypris_Skin_newGene_26435;Gymnocypris_Skin_newGene_3687;Gymnocypris_Skin_newGene_26354…
BP	Biological Process: leukocyte degranulation (GO:0043299);	22 out of 269 8.17843866171004%	219 out of 5976 3.66465863453815%	0.00030741	Gymnocypris_Skin_newGene_16276;Gymnocypris_Skin_newGene_35681;Gymnocypris_Skin_newGene_8978;Gymnocypris_Skin_newGene_15962;Gymnocypris_Skin_newGene_7077;Gymnocypris_Skin_newGene_19374;Gymnocypris_Skin_newGene_30104;Gymnocypris_Skin_newGene_26347;Gymnocypris_Skin_newGene_30108;Gymnocypris_Skin_newGene_18330;Gymnocypris_Skin_newGene_26435;Gymnocypris_Skin_newGene_3687;Gymnocypris_Skin_newGene_26354…
BP	Biological Process: myeloid cell activation involved in immune response (GO:0002275);	22 out of 269 8.17843866171004%	220 out of 5976 3.6813922356091%	0.0003279	Gymnocypris_Skin_newGene_16276;Gymnocypris_Skin_newGene_35681;Gymnocypris_Skin_newGene_8978;Gymnocypris_Skin_newGene_15962;Gymnocypris_Skin_newGene_7077;Gymnocypris_Skin_newGene_19374;Gymnocypris_Skin_newGene_30104;Gymnocypris_Skin_newGene_26347;Gymnocypris_Skin_newGene_30108;Gymnocypris_Skin_newGene_18330;Gymnocypris_Skin_newGene_26435;Gymnocypris_Skin_newGene_3687;Gymnocypris_Skin_newGene_26354…
BP	Biological Process: granulocyte activation (GO:0036230);	22 out of 269 8.17843866171004%	220 out of 5976 3.6813922356091%	0.0003279	Gymnocypris_Skin_newGene_16276;Gymnocypris_Skin_newGene_35681;Gymnocypris_Skin_newGene_8978;Gymnocypris_Skin_newGene_15962;Gymnocypris_Skin_newGene_7077;Gymnocypris_Skin_newGene_19374;Gymnocypris_Skin_newGene_30104;Gymnocypris_Skin_newGene_26347;Gymnocypris_Skin_newGene_30108;Gymnocypris_Skin_newGene_18330;Gymnocypris_Skin_newGene_26435;Gymnocypris_Skin_newGene_3687;Gymnocypris_Skin_newGene_26354…
CC	Cellular Component: proteasome complex (GO:0000502);	17 out of 488 3.48360655737705%	43 out of 17882 0.240465272340901%	0	GPPG00059874;Gymnocypris_Skin_newGene_28757;Gymnocypris_Skin_newGene_26354;Gymnocypris_Skin_newGene_25457;Gymnocypris_Skin_newGene_11760;GPPG00024595;Gymnocypris_Skin_newGene_24594;Gymnocypris_Skin_newGene_26541;Gymnocypris_Skin_newGene_25453;Gymnocypris_Skin_newGene_30111;Gymnocypris_Skin_newGene_16276;GPPG00002940;Gymnocypris_Skin_newGene_6040;Gymnocypris_Skin_newGene_26250;Gymnocypris_Skin_new…
CC	Cellular Component: cellular_component (GO:0005575);	265 out of 488 54.3032786885246%	5939 out of 17882 33.2121686612236%	2.29894e-22	Gymnocypris_Skin_newGene_21152;Gymnocypris_Skin_newGene_20394;Gymnocypris_Skin_newGene_29721;Gymnocypris_Skin_newGene_28700;Gymnocypris_Skin_newGene_8436;Gymnocypris_Skin_newGene_30798;Gymnocypris_Skin_newGene_27130;Gymnocypris_Skin_newGene_15503;Gymnocypris_Skin_newGene_7408;Gymnocypris_Skin_newGene_7389;Gymnocypris_Skin_newGene_15962;Gymnocypris_Skin_newGene_6013;Gymnocypris_Skin_newGene_21696;…
CC	Cellular Component: organelle lumen (GO:0043233);	118 out of 488 24.1803278688525%	2300 out of 17882 12.8620959624203%	4.06719e-12	Gymnocypris_Skin_newGene_8436;Gymnocypris_Skin_newGene_30798;Gymnocypris_Skin_newGene_14586;Gymnocypris_Skin_newGene_27130;Gymnocypris_Skin_newGene_35600;Gymnocypris_Skin_newGene_7389;Gymnocypris_Skin_newGene_15962;Gymnocypris_Skin_newGene_6013;GPPG00014036;Gymnocypris_Skin_newGene_21696;Gymnocypris_Skin_newGene_20949;Gymnocypris_Skin_newGene_26435;Gymnocypris_Skin_newGene_30175;Gymnocypris_Skin_…
CC	Cellular Component: intracellular organelle lumen (GO:0070013);	118 out of 488 24.1803278688525%	2294 out of 17882 12.8285426686053%	4.23539e-12	Gymnocypris_Skin_newGene_8436;Gymnocypris_Skin_newGene_30798;Gymnocypris_Skin_newGene_14586;Gymnocypris_Skin_newGene_27130;Gymnocypris_Skin_newGene_35600;Gymnocypris_Skin_newGene_7389;Gymnocypris_Skin_newGene_15962;Gymnocypris_Skin_newGene_6013;GPPG00014036;Gymnocypris_Skin_newGene_21696;Gymnocypris_Skin_newGene_20949;Gymnocypris_Skin_newGene_26435;Gymnocypris_Skin_newGene_30175;Gymnocypris_Skin_…
CC	Cellular Component: membrane-enclosed lumen (GO:0031974);	118 out of 488 24.1803278688525%	2316 out of 17882 12.9515714125937%	8.04956e-12	Gymnocypris_Skin_newGene_8436;Gymnocypris_Skin_newGene_30798;Gymnocypris_Skin_newGene_14586;Gymnocypris_Skin_newGene_27130;Gymnocypris_Skin_newGene_35600;Gymnocypris_Skin_newGene_7389;Gymnocypris_Skin_newGene_15962;Gymnocypris_Skin_newGene_6013;GPPG00014036;Gymnocypris_Skin_newGene_21696;Gymnocypris_Skin_newGene_20949;Gymnocypris_Skin_newGene_26435;Gymnocypris_Skin_newGene_30175;Gymnocypris_Skin_…
CC	Cellular Component: nucleolus (GO:0005730);	33 out of 488 6.76229508196721%	311 out of 17882 1.73917906274466%	2.72433e-11	Gymnocypris_Skin_newGene_10738;Gymnocypris_Skin_newGene_30232;Gymnocypris_Skin_newGene_28575;Gymnocypris_Skin_newGene_24429;Gymnocypris_Skin_newGene_21176;Gymnocypris_Skin_newGene_14008;Gymnocypris_Skin_newGene_20350;Gymnocypris_Skin_newGene_30295;Gymnocypris_Skin_newGene_28519;Gymnocypris_Skin_newGene_145;Gymnocypris_Skin_newGene_14586;Gymnocypris_Skin_newGene_27405;Gymnocypris_Skin_newGene_1579…
CC	Cellular Component: cytoplasm (GO:0005737);	225 out of 488 46.1065573770492%	5707 out of 17882 31.9147746337099%	3.02787e-11	Gymnocypris_Skin_newGene_21152;Gymnocypris_Skin_newGene_20394;GPPG00024527;Gymnocypris_Skin_newGene_29721;Gymnocypris_Skin_newGene_28700;Gymnocypris_Skin_newGene_8436;GPPG00001161;Gymnocypris_Skin_newGene_30798;GPPG00051973;Gymnocypris_Skin_newGene_27130;Gymnocypris_Skin_newGene_15503;GPPG00009995;Gymnocypris_Skin_newGene_7389;Gymnocypris_Skin_newGene_15962;Gymnocypris_Skin_newGene_6013;GPPG00032…
CC	Cellular Component: cytoplasmic part (GO:0044444);	206 out of 488 42.2131147540984%	5099 out of 17882 28.5147075271222%	4.47149e-11	Gymnocypris_Skin_newGene_21152;Gymnocypris_Skin_newGene_20394;GPPG00024527;Gymnocypris_Skin_newGene_29721;Gymnocypris_Skin_newGene_8436;GPPG00001161;Gymnocypris_Skin_newGene_30798;GPPG00051973;Gymnocypris_Skin_newGene_27130;Gymnocypris_Skin_newGene_15503;GPPG00009995;Gymnocypris_Skin_newGene_7389;Gymnocypris_Skin_newGene_15962;Gymnocypris_Skin_newGene_6013;GPPG00032248;Gymnocypris_Skin_newGene_21…
CC	Cellular Component: intracellular organelle part (GO:0044446);	198 out of 488 40.5737704918033%	4842 out of 17882 27.0775081087127%	4.57951e-11	Gymnocypris_Skin_newGene_8436;Gymnocypris_Skin_newGene_30798;Gymnocypris_Skin_newGene_27130;Gymnocypris_Skin_newGene_15503;GPPG00009995;Gymnocypris_Skin_newGene_7389;Gymnocypris_Skin_newGene_15962;Gymnocypris_Skin_newGene_6013;GPPG00003199;GPPG00032248;Gymnocypris_Skin_newGene_21696;Gymnocypris_Skin_newGene_30175;Gymnocypris_Skin_newGene_30113;Gymnocypris_Skin_newGene_12151;Gymnocypris_Skin_newGe…
CC	Cellular Component: organelle part (GO:0044422);	213 out of 488 43.6475409836066%	5395 out of 17882 30.1700033553294%	1.29925e-10	Gymnocypris_Skin_newGene_8436;Gymnocypris_Skin_newGene_30798;Gymnocypris_Skin_newGene_27130;Gymnocypris_Skin_newGene_15503;GPPG00009995;Gymnocypris_Skin_newGene_7389;Gymnocypris_Skin_newGene_15962;Gymnocypris_Skin_newGene_6013;GPPG00003199;GPPG00032248;Gymnocypris_Skin_newGene_21696;Gymnocypris_Skin_newGene_30175;Gymnocypris_Skin_newGene_30113;Gymnocypris_Skin_newGene_12151;Gymnocypris_Skin_newGe…
CC	Cellular Component: intracellular (GO:0005622);	390 out of 488 79.9180327868852%	12016 out of 17882 67.1960630801924%	1.8148e-10	GPPG00002110;Gymnocypris_Skin_newGene_20394;Gymnocypris_Skin_newGene_8436;GPPG00001161;GPPG00051973;Gymnocypris_Skin_newGene_27130;GPPG00067815;GPPG00009995;GPPG00017749;GPPG00001191;Gymnocypris_Skin_newGene_6013;GPPG00032248;Gymnocypris_Skin_newGene_30175;Gymnocypris_Skin_newGene_30113;Gymnocypris_Skin_newGene_12151;GPPG00013847;Gymnocypris_Skin_newGene_25551;GPPG00010550;Gymnocypris_Skin_newGen…
CC	Cellular Component: intracellular part (GO:0044424);	388 out of 488 79.5081967213115%	11973 out of 17882 66.9555978078515%	3.52717e-10	GPPG00002110;Gymnocypris_Skin_newGene_20394;Gymnocypris_Skin_newGene_8436;GPPG00001161;GPPG00051973;Gymnocypris_Skin_newGene_27130;GPPG00067815;GPPG00009995;GPPG00017749;GPPG00001191;Gymnocypris_Skin_newGene_6013;GPPG00032248;Gymnocypris_Skin_newGene_30175;Gymnocypris_Skin_newGene_30113;Gymnocypris_Skin_newGene_12151;GPPG00013847;Gymnocypris_Skin_newGene_25551;GPPG00010550;Gymnocypris_Skin_newGen…
CC	Cellular Component: cytosol (GO:0005829);	92 out of 488 18.8524590163934%	1794 out of 17882 10.0324348506878%	1.67787e-09	Gymnocypris_Skin_newGene_20394;Gymnocypris_Skin_newGene_15987;Gymnocypris_Skin_newGene_25594;Gymnocypris_Skin_newGene_21176;Gymnocypris_Skin_newGene_8436;Gymnocypris_Skin_newGene_17886;Gymnocypris_Skin_newGene_30798;Gymnocypris_Skin_newGene_31162;Gymnocypris_Skin_newGene_26354;Gymnocypris_Skin_newGene_31217;Gymnocypris_Skin_newGene_15503;Gymnocypris_Skin_newGene_32436;Gymnocypris_Skin_newGene_153…
CC	Cellular Component: cell part (GO:0044464);	415 out of 488 85.0409836065574%	13306 out of 17882 74.4100212504194%	6.03994e-09	GPPG00002110;Gymnocypris_Skin_newGene_20394;Gymnocypris_Skin_newGene_8436;GPPG00001161;GPPG00051973;GPPG00028501;Gymnocypris_Skin_newGene_27130;GPPG00067815;GPPG00009995;GPPG00017749;Gymnocypris_Skin_newGene_7408;GPPG00001191;Gymnocypris_Skin_newGene_6013;GPPG00032248;Gymnocypris_Skin_newGene_30175;Gymnocypris_Skin_newGene_30113;Gymnocypris_Skin_newGene_12151;GPPG00013847;Gymnocypris_Skin_newGene…
CC	Cellular Component: cell (GO:0005623);	415 out of 488 85.0409836065574%	13319 out of 17882 74.4827200536853%	7.42215e-09	GPPG00002110;Gymnocypris_Skin_newGene_20394;Gymnocypris_Skin_newGene_8436;GPPG00001161;GPPG00051973;GPPG00028501;Gymnocypris_Skin_newGene_27130;GPPG00067815;GPPG00009995;GPPG00017749;Gymnocypris_Skin_newGene_7408;GPPG00001191;Gymnocypris_Skin_newGene_6013;GPPG00032248;Gymnocypris_Skin_newGene_30175;Gymnocypris_Skin_newGene_30113;Gymnocypris_Skin_newGene_12151;GPPG00013847;Gymnocypris_Skin_newGene…
CC	Cellular Component: nuclear lumen (GO:0031981);	89 out of 488 18.2377049180328%	1819 out of 17882 10.1722402415837%	3.08785e-08	Gymnocypris_Skin_newGene_21176;Gymnocypris_Skin_newGene_8436;Gymnocypris_Skin_newGene_30295;Gymnocypris_Skin_newGene_30798;Gymnocypris_Skin_newGene_14586;Gymnocypris_Skin_newGene_27405;Gymnocypris_Skin_newGene_26354;Gymnocypris_Skin_newGene_5882;Gymnocypris_Skin_newGene_31217;Gymnocypris_Skin_newGene_23314;Gymnocypris_Skin_newGene_32436;Gymnocypris_Skin_newGene_19298;Gymnocypris_Skin_newGene_3560…
CC	Cellular Component: nucleus (GO:0005634);	126 out of 488 25.8196721311475%	2935 out of 17882 16.4131528911755%	5.60564e-08	Gymnocypris_Skin_newGene_20394;Gymnocypris_Skin_newGene_28700;Gymnocypris_Skin_newGene_8436;Gymnocypris_Skin_newGene_30798;Gymnocypris_Skin_newGene_14586;Gymnocypris_Skin_newGene_35600;Gymnocypris_Skin_newGene_7389;Gymnocypris_Skin_newGene_15962;Gymnocypris_Skin_newGene_6013;GPPG00014036;GPPG00032248;Gymnocypris_Skin_newGene_20949;Gymnocypris_Skin_newGene_26435;Gymnocypris_Skin_newGene_30175;GPPG…
CC	Cellular Component: nuclear part (GO:0044428);	97 out of 488 19.8770491803279%	2089 out of 17882 11.6821384632591%	8.4154e-08	Gymnocypris_Skin_newGene_8436;Gymnocypris_Skin_newGene_30798;Gymnocypris_Skin_newGene_14586;Gymnocypris_Skin_newGene_35600;Gymnocypris_Skin_newGene_7389;Gymnocypris_Skin_newGene_6013;GPPG00014036;GPPG00032248;Gymnocypris_Skin_newGene_20949;Gymnocypris_Skin_newGene_26435;Gymnocypris_Skin_newGene_30175;GPPG00001906;Gymnocypris_Skin_newGene_12151;Gymnocypris_Skin_newGene_28311;Gymnocypris_Skin_newGe…
CC	Cellular Component: nucleoplasm (GO:0005654);	73 out of 488 14.9590163934426%	1458 out of 17882 8.15345039704731%	2.80063e-07	Gymnocypris_Skin_newGene_21176;Gymnocypris_Skin_newGene_8436;Gymnocypris_Skin_newGene_30295;Gymnocypris_Skin_newGene_30798;Gymnocypris_Skin_newGene_14586;Gymnocypris_Skin_newGene_27405;Gymnocypris_Skin_newGene_26354;Gymnocypris_Skin_newGene_5882;Gymnocypris_Skin_newGene_31217;Gymnocypris_Skin_newGene_23314;Gymnocypris_Skin_newGene_32436;Gymnocypris_Skin_newGene_19298;Gymnocypris_Skin_newGene_3560…
CC	Cellular Component: proteasome core complex (GO:0005839);	5 out of 488 1.02459016393443%	7 out of 17882 0.0391455094508444%	2.97701e-07	Gymnocypris_Skin_newGene_25453;Gymnocypris_Skin_newGene_30111;Gymnocypris_Skin_newGene_28757;Gymnocypris_Skin_newGene_26354;Gymnocypris_Skin_newGene_18330
MF	Molecular Function: snoRNA binding (GO:0030515);	6 out of 243 2.46913580246914%	10 out of 5260 0.190114068441065%	1.64339e-06	Gymnocypris_Skin_newGene_3412;Gymnocypris_Skin_newGene_14777;Gymnocypris_Skin_newGene_14008;Gymnocypris_Skin_newGene_30246;Gymnocypris_Skin_newGene_20350;Gymnocypris_Skin_newGene_24429
MF	Molecular Function: RNA binding (GO:0003723);	32 out of 243 13.1687242798354%	314 out of 5260 5.96958174904943%	1.46638e-05	Gymnocypris_Skin_newGene_34151;Gymnocypris_Skin_newGene_20394;Gymnocypris_Skin_newGene_28575;Gymnocypris_Skin_newGene_24429;Gymnocypris_Skin_newGene_14008;Gymnocypris_Skin_newGene_20350;Gymnocypris_Skin_newGene_28519;Gymnocypris_Skin_newGene_145;Gymnocypris_Skin_newGene_14586;Gymnocypris_Skin_newGene_5447;Gymnocypris_Skin_newGene_15799;Gymnocypris_Skin_newGene_9357;Gymnocypris_Skin_newGene_10908;…
MF	Molecular Function: unfolded protein binding (GO:0051082);	7 out of 243 2.88065843621399%	34 out of 5260 0.64638783269962%	0.000758533	Gymnocypris_Skin_newGene_35652;Gymnocypris_Skin_newGene_19443;Gymnocypris_Skin_newGene_14788;Gymnocypris_Skin_newGene_34622;Gymnocypris_Skin_newGene_15961;Gymnocypris_Skin_newGene_30955;Gymnocypris_Skin_newGene_13856
MF	Molecular Function: heterocyclic compound binding (GO:1901363);	78 out of 243 32.0987654320988%	1238 out of 5260 23.5361216730038%	0.00113757	Gymnocypris_Skin_newGene_20394;Gymnocypris_Skin_newGene_28700;Gymnocypris_Skin_newGene_8436;Gymnocypris_Skin_newGene_30077;Gymnocypris_Skin_newGene_17886;Gymnocypris_Skin_newGene_14586;Gymnocypris_Skin_newGene_27130;Gymnocypris_Skin_newGene_23314;Gymnocypris_Skin_newGene_32436;Gymnocypris_Skin_newGene_35600;Gymnocypris_Skin_newGene_15962;Gymnocypris_Skin_newGene_14041;Gymnocypris_Skin_newGene_341…
MF	Molecular Function: carbohydrate derivative binding (GO:0097367);	31 out of 243 12.7572016460905%	387 out of 5260 7.3574144486692%	0.00159146	Gymnocypris_Skin_newGene_30160;Gymnocypris_Skin_newGene_24594;Gymnocypris_Skin_newGene_14552;Gymnocypris_Skin_newGene_19534;Gymnocypris_Skin_newGene_5447;Gymnocypris_Skin_newGene_21804;Gymnocypris_Skin_newGene_20121;Gymnocypris_Skin_newGene_20172;Gymnocypris_Skin_newGene_5890;Gymnocypris_Skin_newGene_5441;Gymnocypris_Skin_newGene_8204;Gymnocypris_Skin_newGene_6860;Gymnocypris_Skin_newGene_15854;G…
MF	Molecular Function: telomeric RNA binding (GO:0070034);	3 out of 243 1.23456790123457%	6 out of 5260 0.114068441064639%	0.00175578	Gymnocypris_Skin_newGene_20350;Gymnocypris_Skin_newGene_28575;Gymnocypris_Skin_newGene_9357
MF	Molecular Function: ATP-dependent RNA helicase activity (GO:0004004);	5 out of 243 2.05761316872428%	20 out of 5260 0.380228136882129%	0.00176829	Gymnocypris_Skin_newGene_30295;Gymnocypris_Skin_newGene_20394;Gymnocypris_Skin_newGene_28730;Gymnocypris_Skin_newGene_9023;Gymnocypris_Skin_newGene_17036
MF	Molecular Function: RNA helicase activity (GO:0003724);	5 out of 243 2.05761316872428%	20 out of 5260 0.380228136882129%	0.00176829	Gymnocypris_Skin_newGene_30295;Gymnocypris_Skin_newGene_20394;Gymnocypris_Skin_newGene_28730;Gymnocypris_Skin_newGene_9023;Gymnocypris_Skin_newGene_17036
MF	Molecular Function: organic cyclic compound binding (GO:0097159);	78 out of 243 32.0987654320988%	1257 out of 5260 23.8973384030418%	0.00180284	Gymnocypris_Skin_newGene_20394;Gymnocypris_Skin_newGene_28700;Gymnocypris_Skin_newGene_8436;Gymnocypris_Skin_newGene_30077;Gymnocypris_Skin_newGene_17886;Gymnocypris_Skin_newGene_14586;Gymnocypris_Skin_newGene_27130;Gymnocypris_Skin_newGene_23314;Gymnocypris_Skin_newGene_32436;Gymnocypris_Skin_newGene_35600;Gymnocypris_Skin_newGene_15962;Gymnocypris_Skin_newGene_14041;Gymnocypris_Skin_newGene_341…
MF	Molecular Function: acid-ammonia (or amide) ligase activity (GO:0016880);	2 out of 243 0.823045267489712%	2 out of 5260 0.0380228136882129%	0.00212585	Gymnocypris_Skin_newGene_30133;Gymnocypris_Skin_newGene_23086
MF	Molecular Function: chemokine receptor binding (GO:0042379);	6 out of 243 2.46913580246914%	30 out of 5260 0.570342205323194%	0.00212846	Gymnocypris_Skin_newGene_10847;Gymnocypris_Skin_newGene_1910;Gymnocypris_Skin_newGene_20203;Gymnocypris_Skin_newGene_1937;Gymnocypris_Skin_newGene_8204;Gymnocypris_Skin_newGene_20855
MF	Molecular Function: ADP binding (GO:0043531);	5 out of 243 2.05761316872428%	21 out of 5260 0.399239543726236%	0.00223464	Gymnocypris_Skin_newGene_5890;Gymnocypris_Skin_newGene_5441;Gymnocypris_Skin_newGene_20121;Gymnocypris_Skin_newGene_5447;Gymnocypris_Skin_newGene_19534
MF	Molecular Function: RNA-dependent ATPase activity (GO:0008186);	5 out of 243 2.05761316872428%	22 out of 5260 0.418250950570342%	0.00278454	Gymnocypris_Skin_newGene_30295;Gymnocypris_Skin_newGene_20394;Gymnocypris_Skin_newGene_28730;Gymnocypris_Skin_newGene_9023;Gymnocypris_Skin_newGene_17036
MF	Molecular Function: nucleoside-triphosphatase activity (GO:0017111);	26 out of 243 10.6995884773663%	318 out of 5260 6.04562737642586%	0.00288847	Gymnocypris_Skin_newGene_14566;Gymnocypris_Skin_newGene_20394;Gymnocypris_Skin_newGene_24594;Gymnocypris_Skin_newGene_34498;Gymnocypris_Skin_newGene_30295;Gymnocypris_Skin_newGene_11760;Gymnocypris_Skin_newGene_6923;Gymnocypris_Skin_newGene_21804;Gymnocypris_Skin_newGene_23328;Gymnocypris_Skin_newGene_14737;Gymnocypris_Skin_newGene_28451;Gymnocypris_Skin_newGene_6860;Gymnocypris_Skin_newGene_1841…
MF	Molecular Function: hydrolase activity, acting on acid anhydrides, in phosphorus-containing anhydrides (GO:0016818);	27 out of 243 11.1111111111111%	335 out of 5260 6.36882129277567%	0.0029442	Gymnocypris_Skin_newGene_14566;Gymnocypris_Skin_newGene_9305;Gymnocypris_Skin_newGene_20394;Gymnocypris_Skin_newGene_24594;Gymnocypris_Skin_newGene_34498;Gymnocypris_Skin_newGene_30295;Gymnocypris_Skin_newGene_11760;Gymnocypris_Skin_newGene_6923;Gymnocypris_Skin_newGene_21804;Gymnocypris_Skin_newGene_23328;Gymnocypris_Skin_newGene_14737;Gymnocypris_Skin_newGene_28451;Gymnocypris_Skin_newGene_6860…
MF	Molecular Function: pyrophosphatase activity (GO:0016462);	27 out of 243 11.1111111111111%	335 out of 5260 6.36882129277567%	0.0029442	Gymnocypris_Skin_newGene_14566;Gymnocypris_Skin_newGene_9305;Gymnocypris_Skin_newGene_20394;Gymnocypris_Skin_newGene_24594;Gymnocypris_Skin_newGene_34498;Gymnocypris_Skin_newGene_30295;Gymnocypris_Skin_newGene_11760;Gymnocypris_Skin_newGene_6923;Gymnocypris_Skin_newGene_21804;Gymnocypris_Skin_newGene_23328;Gymnocypris_Skin_newGene_14737;Gymnocypris_Skin_newGene_28451;Gymnocypris_Skin_newGene_6860…
MF	Molecular Function: hydrolase activity, acting on acid anhydrides (GO:0016817);	27 out of 243 11.1111111111111%	335 out of 5260 6.36882129277567%	0.0029442	Gymnocypris_Skin_newGene_14566;Gymnocypris_Skin_newGene_9305;Gymnocypris_Skin_newGene_20394;Gymnocypris_Skin_newGene_24594;Gymnocypris_Skin_newGene_34498;Gymnocypris_Skin_newGene_30295;Gymnocypris_Skin_newGene_11760;Gymnocypris_Skin_newGene_6923;Gymnocypris_Skin_newGene_21804;Gymnocypris_Skin_newGene_23328;Gymnocypris_Skin_newGene_14737;Gymnocypris_Skin_newGene_28451;Gymnocypris_Skin_newGene_6860…
MF	Molecular Function: MAP kinase kinase kinase activity (GO:0004709);	3 out of 243 1.23456790123457%	8 out of 5260 0.152091254752852%	0.00458783	Gymnocypris_Skin_newGene_30160;Gymnocypris_Skin_newGene_13780;Gymnocypris_Skin_newGene_15322
MF	Molecular Function: ATP-dependent helicase activity (GO:0008026);	5 out of 243 2.05761316872428%	25 out of 5260 0.475285171102662%	0.00501662	Gymnocypris_Skin_newGene_30295;Gymnocypris_Skin_newGene_20394;Gymnocypris_Skin_newGene_28730;Gymnocypris_Skin_newGene_9023;Gymnocypris_Skin_newGene_17036
MF	Molecular Function: chemokine activity (GO:0008009);	5 out of 243 2.05761316872428%	25 out of 5260 0.475285171102662%	0.00501662	Gymnocypris_Skin_newGene_10847;Gymnocypris_Skin_newGene_1910;Gymnocypris_Skin_newGene_20203;Gymnocypris_Skin_newGene_1937;Gymnocypris_Skin_newGene_8204
