# Supplementary material for: Physiological, metabolomic, and transcriptomic reveal metabolic pathway alterations in Gymnocypris przewalskii due to cold exposure
Source: BMC Genomics. 2023 Sep 14;24:545. doi: 10.1186/s12864-023-09587-9 (PMC10500822; doi:10.1186/s12864-023-09587-9)
Supplement: Supplementary file 4 — Additional file 4. [file 12864_2023_9587_MOESM4_ESM.xlsx]

## Sheet: Brain
Pathway	ID	GeneRatio	BgRatio	pvalue	geneID
Spliceosome	ko03040	19 out of 350 5.42857142857143%	316 out of 19349 1.63315933639981%	5.39857e-06	GPPG00001009;GPPG00001642;GPPG00001988;GPPG00003904;GPPG00006063;GPPG00006120;GPPG00006427;GPPG00008043;GPPG00010197;GPPG00020290;GPPG00025514;GPPG00032753;GPPG00041595;GPPG00048305;GPPG00049270;GPPG00055821;GPPG00056722;GPPG00058224;GPPG00067835
Lysine degradation	ko00310	12 out of 350 3.42857142857143%	198 out of 19349 1.02330869812393%	0.000271358	GPPG00002222;GPPG00007197;GPPG00007808;GPPG00009144;GPPG00013057;GPPG00017835;GPPG00018356;GPPG00020568;GPPG00023234;GPPG00034598;GPPG00042227;GPPG00072832
Homologous recombination	ko03440	7 out of 350 2%	93 out of 19349 0.480644994573363%	0.00149351	GPPG00002397;GPPG00003995;GPPG00006872;GPPG00021824;GPPG00026583;GPPG00029011;GPPG00037626
Ribosome biogenesis in eukaryotes	ko03008	10 out of 350 2.85714285714286%	180 out of 19349 0.930280634658122%	0.00167	GPPG00001635;GPPG00002899;GPPG00003855;GPPG00005562;GPPG00007794;GPPG00013996;GPPG00017705;GPPG00024405;GPPG00025832;GPPG00033572
Protein export	ko03060	4 out of 350 1.14285714285714%	35 out of 19349 0.180887901183524%	0.00353979	GPPG00006864;GPPG00013561;GPPG00018570;GPPG00018797
RNA transport	ko03013	15 out of 350 4.28571428571429%	375 out of 19349 1.93808465553775%	0.00361246	GPPG00001917;GPPG00003030;GPPG00005562;GPPG00007794;GPPG00012809;GPPG00016548;GPPG00017705;GPPG00021251;GPPG00021434;GPPG00024304;GPPG00031975;GPPG00046036;GPPG00049365;GPPG00063066;GPPG00094911
Glutathione metabolism	ko00480	7 out of 350 2%	111 out of 19349 0.573673058039175%	0.004067	GPPG00002272;GPPG00004814;GPPG00005103;GPPG00010600;GPPG00028187;GPPG00029994;GPPG00034570
Cysteine and methionine metabolism	ko00270	6 out of 350 1.71428571428571%	96 out of 19349 0.496149671817665%	0.00796312	GPPG00004814;GPPG00005260;GPPG00006048;GPPG00020227;GPPG00075510;GPPG00075630
Alanine, aspartate and glutamate metabolism	ko00250	6 out of 350 1.71428571428571%	98 out of 19349 0.506486123313866%	0.00877618	GPPG00003495;GPPG00005008;GPPG00012006;GPPG00016607;GPPG00056480;GPPG00081815
MAPK signaling pathway	ko04013	15 out of 350 4.28571428571429%	433 out of 19349 2.23784174892759%	0.0127929	GPPG00002206;GPPG00002670;GPPG00005562;GPPG00007794;GPPG00012742;GPPG00013409;GPPG00018758;GPPG00019469;GPPG00026392;GPPG00030445;GPPG00042027;GPPG00043320;GPPG00051353;GPPG00065188;GPPG00073854
mRNA surveillance pathway	ko03015	9 out of 350 2.57142857142857%	224 out of 19349 1.15768256757455%	0.0211373	GPPG00001642;GPPG00001715;GPPG00003957;GPPG00017022;GPPG00017705;GPPG00020435;GPPG00024973;GPPG00093005;GPPG00094911
Glycolysis / Gluconeogenesis	ko00010	7 out of 350 2%	166 out of 19349 0.857925474184712%	0.0316351	GPPG00005260;GPPG00006048;GPPG00007630;GPPG00020227;GPPG00030804;GPPG00042227;GPPG00075058
Nucleotide excision repair	ko03420	5 out of 350 1.42857142857143%	100 out of 19349 0.516822574810068%	0.0351876	GPPG00003995;GPPG00013028;GPPG00037626;GPPG00042431;GPPG00048148
Pyruvate metabolism	ko00620	5 out of 350 1.42857142857143%	100 out of 19349 0.516822574810068%	0.0351876	GPPG00005260;GPPG00006048;GPPG00020227;GPPG00030804;GPPG00042227
Phosphonate and phosphinate metabolism	ko00440	2 out of 350 0.571428571428571%	17 out of 19349 0.0878598377177115%	0.0371001	GPPG00005213;GPPG00039388
Signaling pathways regulating pluripotency of stem cells	ko04550	16 out of 350 4.57142857142857%	567 out of 19349 2.93038399917308%	0.0538063	GPPG00002206;GPPG00006617;GPPG00009859;GPPG00015479;GPPG00015577;GPPG00017566;GPPG00026392;GPPG00030445;GPPG00042027;GPPG00044356;GPPG00048102;GPPG00056124;GPPG00060173;GPPG00065188;GPPG00082412;GPPG00094521
Taurine and hypotaurine metabolism	ko00430	2 out of 350 0.571428571428571%	23 out of 19349 0.118869192206316%	0.0643216	GPPG00075510;GPPG00075630
Citrate cycle (TCA cycle)	ko00020	4 out of 350 1.14285714285714%	84 out of 19349 0.434130962840457%	0.0659616	GPPG00000329;GPPG00019449;GPPG00020568;GPPG00022777
Arginine and proline metabolism	ko00330	5 out of 350 1.42857142857143%	120 out of 19349 0.620187089772081%	0.0669963	GPPG00010600;GPPG00034570;GPPG00042227;GPPG00056480;GPPG00059534
p53 signaling pathway	ko04115	6 out of 350 1.71428571428571%	166 out of 19349 0.857925474184712%	0.08148	GPPG00000458;GPPG00013028;GPPG00018758;GPPG00041364;GPPG00043010;GPPG00046546
Selenocompound metabolism	ko00450	2 out of 350 0.571428571428571%	27 out of 19349 0.139542095198718%	0.0851739	GPPG00016286;GPPG00056946
Protein processing in endoplasmic reticulum	ko04141	13 out of 350 3.71428571428571%	474 out of 19349 2.44973900459972%	0.0908749	GPPG00000329;GPPG00006757;GPPG00008759;GPPG00010797;GPPG00015121;GPPG00018570;GPPG00019946;GPPG00026221;GPPG00029198;GPPG00029428;GPPG00037990;GPPG00073025;GPPG00080802

## Sheet: Gill
Pathway	ID	GeneRatio	BgRatio	pvalue	geneID
Spliceosome	ko03040	12 out of 149 8.05369127516779%	316 out of 19349 1.63315933639981%	6.30228e-06	GPPG00001009;GPPG00001988;GPPG00002907;GPPG00004780;GPPG00014446;GPPG00047577;GPPG00048305;GPPG00056722;Gymnocypris_Gill_newGene_105;Gymnocypris_Gill_newGene_23806;Gymnocypris_Gill_newGene_32354;Gymnocypris_Gill_newGene_3412
Homologous recombination	ko03440	3 out of 149 2.01342281879195%	93 out of 19349 0.480644994573363%	0.0351291	GPPG00006872;GPPG00014345;GPPG00024117
Glycolysis / Gluconeogenesis	ko00010	4 out of 149 2.68456375838926%	166 out of 19349 0.857925474184712%	0.0396014	GPPG00007036;GPPG00020331;GPPG00038104;GPPG00075058
Ribosome biogenesis in eukaryotes	ko03008	4 out of 149 2.68456375838926%	180 out of 19349 0.930280634658122%	0.0506443	GPPG00005562;GPPG00024405;GPPG00033580;Gymnocypris_Gill_newGene_3412
Protein digestion and absorption	ko04974	7 out of 149 4.69798657718121%	437 out of 19349 2.25851465192%	0.0526005	GPPG00001860;GPPG00012932;GPPG00048345;GPPG00081655;Gymnocypris_Gill_newGene_26341;Gymnocypris_Gill_newGene_28461;Gymnocypris_Gill_newGene_28520
Proteasome	ko03050	3 out of 149 2.01342281879195%	117 out of 19349 0.604682412527779%	0.0617646	GPPG00020687;GPPG00022509;Gymnocypris_Gill_newGene_30111
RNA transport	ko03013	6 out of 149 4.02684563758389%	375 out of 19349 1.93808465553775%	0.0703392	GPPG00005562;GPPG00006533;GPPG00007288;GPPG00009367;GPPG00012809;GPPG00054766
Limonene and pinene degradation	ko00903	1 out of 149 0.671140939597315%	10 out of 19349 0.0516822574810068%	0.0744088	GPPG00007036
Porphyrin and chlorophyll metabolism	ko00860	2 out of 149 1.34228187919463%	60 out of 19349 0.310093544886041%	0.078063	GPPG00020113;Gymnocypris_Gill_newGene_2511
Cytokine-cytokine receptor interaction	ko04060	7 out of 149 4.69798657718121%	485 out of 19349 2.50658948782883%	0.0815307	GPPG00016848;GPPG00039616;GPPG00072124;Gymnocypris_Gill_newGene_14456;Gymnocypris_Gill_newGene_1725;Gymnocypris_Gill_newGene_8360;Gymnocypris_Gill_newGene_8786
Phagosome	ko04145	6 out of 149 4.02684563758389%	409 out of 19349 2.11380433097318%	0.0967495	GPPG00003270;GPPG00042769;GPPG00053285;Gymnocypris_Gill_newGene_1035;Gymnocypris_Gill_newGene_182;Gymnocypris_Gill_newGene_4523

## Sheet: Heart
Pathway	ID	GeneRatio	BgRatio	pvalue	geneID
Spliceosome	ko03040	30 out of 483 6.2111801242236%	316 out of 19349 1.63315933639981%	4.186e-10	GPPG00001009;GPPG00001244;GPPG00001383;GPPG00001988;GPPG00003904;GPPG00004780;GPPG00006120;GPPG00006427;GPPG00008043;GPPG00010056;GPPG00012958;GPPG00014446;GPPG00019342;GPPG00020290;GPPG00024763;GPPG00025514;GPPG00027741;GPPG00039564;GPPG00041595;GPPG00048305;GPPG00055821;GPPG00056722;Gymnocypris_Heart_newGene_15388;Gymnocypris_Heart_newGene_20980;Gymnocypris_Heart_newGene_23806;Gymnocypris_Heart…
Pyruvate metabolism	ko00620	8 out of 483 1.65631469979296%	100 out of 19349 0.516822574810068%	0.00356691	GPPG00011152;GPPG00017439;GPPG00020227;GPPG00035992;GPPG00060465;Gymnocypris_Heart_newGene_12070;Gymnocypris_Heart_newGene_1913;Gymnocypris_Heart_newGene_32892
Fatty acid degradation	ko00071	8 out of 483 1.65631469979296%	106 out of 19349 0.547831929298672%	0.00508214	GPPG00007480;GPPG00024465;GPPG00035992;GPPG00046242;GPPG00053179;Gymnocypris_Heart_newGene_10083;Gymnocypris_Heart_newGene_12070;Gymnocypris_Heart_newGene_35126
Glycerolipid metabolism	ko00561	11 out of 483 2.27743271221532%	179 out of 19349 0.925112408910021%	0.00543324	GPPG00003523;GPPG00011225;GPPG00015035;GPPG00035992;GPPG00045309;GPPG00059642;GPPG00066754;Gymnocypris_Heart_newGene_12070;Gymnocypris_Heart_newGene_12963;Gymnocypris_Heart_newGene_14064;Gymnocypris_Heart_newGene_18420
ABC transporters	ko02010	10 out of 483 2.0703933747412%	155 out of 19349 0.801074990955605%	0.00562717	GPPG00008546;GPPG00008629;GPPG00010625;GPPG00030295;GPPG00035463;GPPG00066869;GPPG00067489;Gymnocypris_Heart_newGene_12021;Gymnocypris_Heart_newGene_24733;Gymnocypris_Heart_newGene_6043
ECM-receptor interaction	ko04512	16 out of 483 3.31262939958592%	323 out of 19349 1.66933691663652%	0.00749474	GPPG00002408;GPPG00002961;GPPG00003611;GPPG00004253;GPPG00005177;GPPG00006529;GPPG00012607;GPPG00012609;GPPG00016408;GPPG00025885;GPPG00029590;GPPG00039303;GPPG00041322;GPPG00087879;Gymnocypris_Heart_newGene_14539;Gymnocypris_Heart_newGene_26341
Notch signaling pathway	ko04330	12 out of 483 2.48447204968944%	214 out of 19349 1.10600031009354%	0.00771401	GPPG00004875;GPPG00005879;GPPG00005893;GPPG00007620;GPPG00018451;GPPG00029876;GPPG00035883;GPPG00039564;GPPG00073854;GPPG00088909;GPPG00089799;Gymnocypris_Heart_newGene_19559
Fatty acid metabolism	ko01212	8 out of 483 1.65631469979296%	124 out of 19349 0.640859992764484%	0.0126289	GPPG00007480;GPPG00024465;GPPG00029197;GPPG00046242;GPPG00053179;Gymnocypris_Heart_newGene_10083;Gymnocypris_Heart_newGene_30795;Gymnocypris_Heart_newGene_35126
Tryptophan metabolism	ko00380	7 out of 483 1.44927536231884%	100 out of 19349 0.516822574810068%	0.0126454	GPPG00035992;Gymnocypris_Heart_newGene_12070;Gymnocypris_Heart_newGene_18308;Gymnocypris_Heart_newGene_18394;Gymnocypris_Heart_newGene_22710;Gymnocypris_Heart_newGene_22712;Gymnocypris_Heart_newGene_24670
Limonene and pinene degradation	ko00903	2 out of 483 0.41407867494824%	10 out of 19349 0.0516822574810068%	0.0245059	GPPG00035992;Gymnocypris_Heart_newGene_12070
Cardiac muscle contraction	ko04260	16 out of 545 2.93577981651376%	333 out of 19349 1.72101917411753%	0.0272852	GPPG00002312;GPPG00005071;GPPG00006107;GPPG00008682;GPPG00008967;GPPG00010899;GPPG00029317;GPPG00053888;GPPG00062967;GPPG00093725;Gymnocypris_newGene_15514;Gymnocypris_newGene_30705;Gymnocypris_newGene_31159;Gymnocypris_newGene_34164;Gymnocypris_newGene_35548;Gymnocypris_newGene_9342
Riboflavin metabolism	ko00740	3 out of 483 0.62111801242236%	27 out of 19349 0.139542095198718%	0.029003	GPPG00026791;GPPG00065835;Gymnocypris_Heart_newGene_23938
Ribosome biogenesis in eukaryotes	ko03008	9 out of 483 1.86335403726708%	180 out of 19349 0.930280634658122%	0.0371841	GPPG00001635;GPPG00004786;GPPG00005562;GPPG00007794;GPPG00023870;GPPG00024405;GPPG00025832;GPPG00031178;Gymnocypris_Heart_newGene_3412
PPAR signaling pathway	ko03320	9 out of 483 1.86335403726708%	191 out of 19349 0.987131117887229%	0.0508111	GPPG00007480;GPPG00013998;GPPG00026882;GPPG00029197;GPPG00046242;GPPG00053179;GPPG00087879;Gymnocypris_Heart_newGene_10083;Gymnocypris_Heart_newGene_35126
Biosynthesis of unsaturated fatty acids	ko01040	4 out of 483 0.82815734989648%	58 out of 19349 0.299757093389839%	0.0566495	GPPG00007480;GPPG00029197;Gymnocypris_Heart_newGene_10083;Gymnocypris_Heart_newGene_30795
Glycolysis / Gluconeogenesis	ko00010	8 out of 483 1.65631469979296%	166 out of 19349 0.857925474184712%	0.0569798	GPPG00003306;GPPG00017439;GPPG00020227;GPPG00035992;GPPG00060465;Gymnocypris_Heart_newGene_12070;Gymnocypris_Heart_newGene_1913;Gymnocypris_Heart_newGene_32892
Porphyrin and chlorophyll metabolism	ko00860	4 out of 483 0.82815734989648%	60 out of 19349 0.310093544886041%	0.062681	GPPG00065835;GPPG00091796;Gymnocypris_Heart_newGene_23938;Gymnocypris_Heart_newGene_2511
Chloroalkane and chloroalkene degradation	ko00625	2 out of 483 0.41407867494824%	19 out of 19349 0.0981962892139129%	0.0804257	GPPG00035992;Gymnocypris_Heart_newGene_12070
Insulin signaling pathway	ko04910	17 out of 483 3.51966873706004%	476 out of 19349 2.46007545609592%	0.0896448	GPPG00000032;GPPG00001161;GPPG00003306;GPPG00007288;GPPG00017429;GPPG00020435;GPPG00030483;GPPG00035071;GPPG00035365;GPPG00038547;GPPG00039353;GPPG00053078;GPPG00057142;GPPG00059654;GPPG00062622;GPPG00083299;Gymnocypris_Heart_newGene_4548
Phagosome	ko04145	15 out of 483 3.1055900621118%	409 out of 19349 2.11380433097318%	0.0898567	GPPG00003611;GPPG00018570;GPPG00025163;GPPG00025885;GPPG00035778;GPPG00039303;GPPG00064711;GPPG00087879;Gymnocypris_Heart_newGene_1035;Gymnocypris_Heart_newGene_1198;Gymnocypris_Heart_newGene_17912;Gymnocypris_Heart_newGene_182;Gymnocypris_Heart_newGene_21908;Gymnocypris_Heart_newGene_23307;Gymnocypris_Heart_newGene_420
Steroid hormone biosynthesis	ko00140	5 out of 483 1.0351966873706%	96 out of 19349 0.496149671817665%	0.0923667	GPPG00056372;Gymnocypris_Heart_newGene_18394;Gymnocypris_Heart_newGene_22710;Gymnocypris_Heart_newGene_22712;Gymnocypris_Heart_newGene_24670
Mineral absorption	ko04978	7 out of 483 1.44927536231884%	156 out of 19349 0.806243216703706%	0.0964626	GPPG00012053;GPPG00041104;GPPG00062019;GPPG00078534;Gymnocypris_Heart_newGene_26394;Gymnocypris_Heart_newGene_3529;Gymnocypris_Heart_newGene_4318
Retinol metabolism	ko00830	5 out of 483 1.0351966873706%	98 out of 19349 0.506486123313866%	0.0987006	GPPG00012740;GPPG00035992;Gymnocypris_Heart_newGene_12070;Gymnocypris_Heart_newGene_23334;Gymnocypris_Heart_newGene_24670

## Sheet: Hepatopancreas
Pathway	ID	GeneRatio	BgRatio	pvalue	geneID
Spliceosome	ko03040	28 out of 410 6.82926829268293%	316 out of 19349 1.63315933639981%	1.9526e-10	GPPG00000072;GPPG00000129;GPPG00001009;GPPG00001383;GPPG00002907;GPPG00003633;GPPG00003904;GPPG00004434;GPPG00004780;GPPG00006063;GPPG00006120;GPPG00006427;GPPG00008043;GPPG00011180;GPPG00011270;GPPG00016288;GPPG00019342;GPPG00023768;GPPG00025514;GPPG00027741;GPPG00030550;GPPG00032753;GPPG00048305;GPPG00055821;GPPG00056722;GPPG00058224;GPPG00062132;GPPG00067835
Fatty acid degradation	ko00071	13 out of 410 3.17073170731707%	106 out of 19349 0.547831929298672%	3.8402e-07	GPPG00000096;GPPG00000307;GPPG00005304;GPPG00008751;GPPG00008897;GPPG00027981;GPPG00044271;GPPG00045136;GPPG00046242;GPPG00046895;GPPG00050158;GPPG00053179;GPPG00068100
PPAR signaling pathway	ko03320	15 out of 410 3.65853658536585%	191 out of 19349 0.987131117887229%	1.45403e-05	GPPG00000096;GPPG00008751;GPPG00016496;GPPG00026882;GPPG00027981;GPPG00029140;GPPG00043188;GPPG00044271;GPPG00045136;GPPG00046242;GPPG00046895;GPPG00053179;GPPG00068100;GPPG00076722;GPPG00081198
Fatty acid biosynthesis	ko00061	7 out of 410 1.70731707317073%	39 out of 19349 0.201560804175926%	1.56064e-05	GPPG00000096;GPPG00008751;GPPG00027981;GPPG00044271;GPPG00045136;GPPG00046895;GPPG00068100
Proteasome	ko03050	11 out of 410 2.68292682926829%	117 out of 19349 0.604682412527779%	3.92527e-05	GPPG00000706;GPPG00002940;GPPG00008724;GPPG00011849;GPPG00021969;GPPG00024595;GPPG00035888;GPPG00043423;GPPG00058343;GPPG00059874;GPPG00080938
Protein export	ko03060	6 out of 410 1.46341463414634%	35 out of 19349 0.180887901183524%	8.41571e-05	GPPG00004026;GPPG00006864;GPPG00008581;GPPG00013561;GPPG00018797;GPPG00037454
Fatty acid metabolism	ko01212	10 out of 410 2.4390243902439%	124 out of 19349 0.640859992764484%	0.000311975	GPPG00000096;GPPG00008751;GPPG00027981;GPPG00044271;GPPG00045136;GPPG00045147;GPPG00046242;GPPG00046895;GPPG00053179;GPPG00068100
Ascorbate and aldarate metabolism	ko00053	5 out of 410 1.21951219512195%	29 out of 19349 0.14987854669492%	0.000325408	GPPG00000307;GPPG00000318;GPPG00005304;GPPG00008897;GPPG00050158
Peroxisome	ko04146	13 out of 410 3.17073170731707%	207 out of 19349 1.06982272985684%	0.000493658	GPPG00000019;GPPG00002750;GPPG00003479;GPPG00008751;GPPG00010645;GPPG00027981;GPPG00031106;GPPG00034591;GPPG00043188;GPPG00045136;GPPG00046895;GPPG00068100;GPPG00077488
Histidine metabolism	ko00340	6 out of 410 1.46341463414634%	51 out of 19349 0.263579513153135%	0.000702054	GPPG00000307;GPPG00004024;GPPG00005304;GPPG00008897;GPPG00021474;GPPG00050158
Glycolysis / Gluconeogenesis	ko00010	11 out of 410 2.68292682926829%	166 out of 19349 0.857925474184712%	0.000847876	GPPG00000307;GPPG00005304;GPPG00008897;GPPG00014439;GPPG00016496;GPPG00017439;GPPG00038104;GPPG00041550;GPPG00043512;GPPG00050158;GPPG00060465
Adipocytokine signaling pathway	ko04920	15 out of 410 3.65853658536585%	277 out of 19349 1.43159853222389%	0.000886456	GPPG00000096;GPPG00008751;GPPG00016496;GPPG00027981;GPPG00034767;GPPG00035873;GPPG00044271;GPPG00045136;GPPG00046242;GPPG00046895;GPPG00053179;GPPG00068100;GPPG00073025;GPPG00076722;GPPG00081198
Arginine and proline metabolism	ko00330	9 out of 410 2.19512195121951%	120 out of 19349 0.620187089772081%	0.00104076	GPPG00000307;GPPG00005304;GPPG00008897;GPPG00010600;GPPG00021474;GPPG00034570;GPPG00050158;GPPG00059250;GPPG00059534
Tryptophan metabolism	ko00380	8 out of 410 1.95121951219512%	100 out of 19349 0.516822574810068%	0.00129336	GPPG00000307;GPPG00005304;GPPG00008897;GPPG00021474;GPPG00049488;GPPG00050158;GPPG00072592;GPPG00092672
Valine, leucine and isoleucine degradation	ko00280	9 out of 410 2.19512195121951%	134 out of 19349 0.692542250245491%	0.0022433	GPPG00000307;GPPG00005304;GPPG00005967;GPPG00008897;GPPG00011839;GPPG00050158;GPPG00066477;GPPG00086549;GPPG00098551
Glutathione metabolism	ko00480	8 out of 410 1.95121951219512%	111 out of 19349 0.573673058039175%	0.00251117	GPPG00002272;GPPG00004814;GPPG00010600;GPPG00028187;GPPG00029994;GPPG00034570;GPPG00047438;GPPG00051267
Alanine, aspartate and glutamate metabolism	ko00250	7 out of 410 1.70731707317073%	98 out of 19349 0.506486123313866%	0.00483143	GPPG00014616;GPPG00036374;GPPG00037165;GPPG00059250;GPPG00071813;GPPG00077488;GPPG00081815
Pyruvate metabolism	ko00620	7 out of 410 1.70731707317073%	100 out of 19349 0.516822574810068%	0.00539387	GPPG00000307;GPPG00005304;GPPG00008897;GPPG00016496;GPPG00017439;GPPG00050158;GPPG00060465
beta-Alanine metabolism	ko00410	7 out of 410 1.70731707317073%	102 out of 19349 0.527159026306269%	0.00600402	GPPG00000307;GPPG00005072;GPPG00005304;GPPG00008897;GPPG00050158;GPPG00069452;GPPG00078148
Lysosome	ko04142	15 out of 410 3.65853658536585%	342 out of 19349 1.76753320585043%	0.00656652	GPPG00003988;GPPG00007432;GPPG00007601;GPPG00011950;GPPG00014219;GPPG00031896;GPPG00035193;GPPG00035501;GPPG00040840;GPPG00041104;GPPG00049486;GPPG00051061;GPPG00053182;GPPG00053285;GPPG00066837
RNA transport	ko03013	16 out of 410 3.90243902439024%	375 out of 19349 1.93808465553775%	0.00657902	GPPG00000072;GPPG00003030;GPPG00003538;GPPG00003884;GPPG00005210;GPPG00011270;GPPG00012809;GPPG00013844;GPPG00016548;GPPG00018785;GPPG00024304;GPPG00027506;GPPG00031975;GPPG00032862;GPPG00036344;GPPG00097008
Sphingolipid signaling pathway	ko04071	19 out of 410 4.63414634146341%	478 out of 19349 2.47041190759212%	0.00679791	GPPG00000116;GPPG00000307;GPPG00002722;GPPG00004501;GPPG00004776;GPPG00007898;GPPG00008846;GPPG00009865;GPPG00015386;GPPG00017035;GPPG00030445;GPPG00035873;GPPG00040854;GPPG00041739;GPPG00047120;GPPG00051333;GPPG00056761;GPPG00072050;GPPG00073025
Glyoxylate and dicarboxylate metabolism	ko00630	5 out of 410 1.21951219512195%	65 out of 19349 0.335934673626544%	0.0121729	GPPG00001331;GPPG00002943;GPPG00025535;GPPG00077488;GPPG00081815
Pancreatic secretion	ko04972	19 out of 410 4.63414634146341%	508 out of 19349 2.62545868003514%	0.0124574	GPPG00000066;GPPG00000307;GPPG00004020;GPPG00004207;GPPG00004776;GPPG00007445;GPPG00007898;GPPG00012932;GPPG00017035;GPPG00040854;GPPG00044319;GPPG00046605;GPPG00048019;GPPG00048022;GPPG00050629;GPPG00057723;GPPG00066087;GPPG00066623;GPPG00085554
Carbon metabolism	ko01200	13 out of 410 3.17073170731707%	305 out of 19349 1.57630885317071%	0.0136497	GPPG00001331;GPPG00002272;GPPG00002943;GPPG00017439;GPPG00022777;GPPG00025535;GPPG00026871;GPPG00036374;GPPG00038104;GPPG00041550;GPPG00043512;GPPG00060465;GPPG00077488
Glycine, serine and threonine metabolism	ko00260	6 out of 410 1.46341463414634%	93 out of 19349 0.480644994573363%	0.0141846	GPPG00000019;GPPG00002943;GPPG00020115;GPPG00025535;GPPG00041102;GPPG00077488
Limonene and pinene degradation	ko00903	2 out of 410 0.48780487804878%	10 out of 19349 0.0516822574810068%	0.0180109	GPPG00000307;GPPG00050158
Other glycan degradation	ko00511	4 out of 410 0.975609756097561%	48 out of 19349 0.248074835908833%	0.018568	GPPG00011950;GPPG00031896;GPPG00040840;GPPG00051061
Selenocompound metabolism	ko00450	3 out of 410 0.731707317073171%	27 out of 19349 0.139542095198718%	0.0189515	GPPG00014440;GPPG00038778;GPPG00051974
Apoptosis	ko04210	17 out of 410 4.14634146341463%	465 out of 19349 2.40322497286681%	0.021296	GPPG00000066;GPPG00004020;GPPG00005913;GPPG00008293;GPPG00008846;GPPG00009865;GPPG00010856;GPPG00012212;GPPG00016110;GPPG00022174;GPPG00034767;GPPG00035873;GPPG00047120;GPPG00049343;GPPG00049486;GPPG00051333;GPPG00073025
Lysine degradation	ko00310	9 out of 410 2.19512195121951%	198 out of 19349 1.02330869812393%	0.0256492	GPPG00000019;GPPG00000307;GPPG00001150;GPPG00005304;GPPG00008897;GPPG00015132;GPPG00050158;GPPG00054189;GPPG00060984
Prolactin signaling pathway	ko04917	10 out of 410 2.4390243902439%	233 out of 19349 1.20419659930746%	0.0273038	GPPG00008018;GPPG00008846;GPPG00009865;GPPG00030445;GPPG00035873;GPPG00041493;GPPG00047120;GPPG00051333;GPPG00058381;GPPG00098520
Glycosphingolipid biosynthesis - ganglio series	ko00604	3 out of 410 0.731707317073171%	32 out of 19349 0.165383223939222%	0.0297468	GPPG00011950;GPPG00040840;GPPG00051061
Vitamin digestion and absorption	ko04977	4 out of 410 0.975609756097561%	57 out of 19349 0.294588867641739%	0.0325423	GPPG00000116;GPPG00003981;GPPG00029140;GPPG00041739
mTOR signaling pathway	ko04150	17 out of 410 4.14634146341463%	496 out of 19349 2.56343997105794%	0.0362211	GPPG00000307;GPPG00002173;GPPG00003445;GPPG00004776;GPPG00007898;GPPG00008846;GPPG00009865;GPPG00017035;GPPG00034767;GPPG00041493;GPPG00044802;GPPG00047120;GPPG00049677;GPPG00051333;GPPG00054312;GPPG00080299;GPPG00097008
Ribosome biogenesis in eukaryotes	ko03008	8 out of 410 1.95121951219512%	180 out of 19349 0.930280634658122%	0.0383392	GPPG00003855;GPPG00019599;GPPG00020419;GPPG00024405;GPPG00025832;GPPG00028149;GPPG00033572;GPPG00091143
Aminoacyl-tRNA biosynthesis	ko00970	6 out of 410 1.46341463414634%	118 out of 19349 0.60985063827588%	0.0397638	GPPG00000364;GPPG00007558;GPPG00037585;GPPG00044286;GPPG00070417;GPPG00080609
Insulin signaling pathway	ko04910	16 out of 410 3.90243902439024%	476 out of 19349 2.46007545609592%	0.0477405	GPPG00001161;GPPG00002722;GPPG00008018;GPPG00008846;GPPG00009865;GPPG00016496;GPPG00034767;GPPG00035873;GPPG00041493;GPPG00047120;GPPG00051333;GPPG00054312;GPPG00075092;GPPG00089821;GPPG00097008;GPPG00098520
Nitrogen metabolism	ko00910	3 out of 410 0.731707317073171%	39 out of 19349 0.201560804175926%	0.0492273	GPPG00036374;GPPG00081815;GPPG00085554
Sesquiterpenoid and triterpenoid biosynthesis	ko00909	1 out of 410 0.24390243902439%	3 out of 19349 0.015504677244302%	0.0622348	GPPG00029776
Methane metabolism	ko00680	4 out of 410 0.975609756097561%	75 out of 19349 0.387616931107551%	0.0748881	GPPG00017439;GPPG00043512;GPPG00060465;GPPG00077488
Notch signaling pathway	ko04330	8 out of 410 1.95121951219512%	214 out of 19349 1.10600031009354%	0.0860946	GPPG00001648;GPPG00002045;GPPG00004875;GPPG00013832;GPPG00018451;GPPG00049783;GPPG00073854;GPPG00088909
AMPK signaling pathway	ko04152	14 out of 410 3.41463414634146%	440 out of 19349 2.2740193291643%	0.0866271	GPPG00001118;GPPG00004021;GPPG00007296;GPPG00008018;GPPG00009865;GPPG00016496;GPPG00043512;GPPG00046242;GPPG00049677;GPPG00053179;GPPG00054312;GPPG00072050;GPPG00078283;GPPG00098520
FoxO signaling pathway	ko04068	17 out of 410 4.14634146341463%	565 out of 19349 2.92004754767688%	0.0942684	GPPG00002173;GPPG00002736;GPPG00007026;GPPG00008018;GPPG00008846;GPPG00009865;GPPG00016496;GPPG00022174;GPPG00030445;GPPG00034767;GPPG00035873;GPPG00041493;GPPG00042444;GPPG00043320;GPPG00047120;GPPG00051333;GPPG00098520
N-Glycan biosynthesis	ko00510	6 out of 410 1.46341463414634%	148 out of 19349 0.7648974107189%	0.0952645	GPPG00006515;GPPG00010049;GPPG00019575;GPPG00027729;GPPG00043804;GPPG00047788
GnRH signaling pathway	ko04912	14 out of 410 3.41463414634146%	447 out of 19349 2.310196909401%	0.0953119	GPPG00000066;GPPG00004020;GPPG00004207;GPPG00008846;GPPG00015308;GPPG00017035;GPPG00030445;GPPG00035873;GPPG00040854;GPPG00041493;GPPG00043320;GPPG00045564;GPPG00047120;GPPG00051333

## Sheet: Intestine
Pathway	ID	GeneRatio	BgRatio	pvalue	geneID
Spliceosome	ko03040	27 out of 356 7.58426966292135%	316 out of 19349 1.63315933639981%	3.88868e-11	GPPG00001009;GPPG00001383;GPPG00001988;GPPG00003904;GPPG00004780;GPPG00006063;GPPG00006120;GPPG00006427;GPPG00008043;GPPG00014446;GPPG00015397;GPPG00019342;GPPG00025514;GPPG00027741;GPPG00032753;GPPG00041595;GPPG00048305;GPPG00055821;GPPG00056722;GPPG00062132;Gymnocypris_Int_newGene_105;Gymnocypris_Int_newGene_145;Gymnocypris_Int_newGene_20980;Gymnocypris_Int_newGene_23806;Gymnocypris_Int_newGene…
Proteasome	ko03050	13 out of 356 3.65168539325843%	117 out of 19349 0.604682412527779%	2.46046e-07	GPPG00000706;GPPG00002940;GPPG00011849;GPPG00020687;GPPG00021969;GPPG00022509;GPPG00024595;Gymnocypris_Int_newGene_11760;Gymnocypris_Int_newGene_16276;Gymnocypris_Int_newGene_18330;Gymnocypris_Int_newGene_25453;Gymnocypris_Int_newGene_30111;Gymnocypris_Int_newGene_35681
Ribosome biogenesis in eukaryotes	ko03008	13 out of 356 3.65168539325843%	180 out of 19349 0.930280634658122%	3.01749e-05	GPPG00001635;GPPG00005562;GPPG00007794;GPPG00019599;GPPG00024405;GPPG00033572;GPPG00033580;GPPG00036302;Gymnocypris_Int_newGene_14777;Gymnocypris_Int_newGene_20949;Gymnocypris_Int_newGene_24429;Gymnocypris_Int_newGene_3412;Gymnocypris_Int_newGene_5433
Steroid hormone biosynthesis	ko00140	7 out of 356 1.96629213483146%	96 out of 19349 0.496149671817665%	0.00197561	GPPG00003291;GPPG00009621;GPPG00032551;GPPG00052977;GPPG00082923;Gymnocypris_Int_newGene_14080;Gymnocypris_Int_newGene_14871
Primary bile acid biosynthesis	ko00120	4 out of 356 1.12359550561798%	34 out of 19349 0.175719675435423%	0.00337949	GPPG00002750;GPPG00022662;GPPG00034591;Gymnocypris_Int_newGene_27391
Phagosome	ko04145	15 out of 356 4.21348314606742%	409 out of 19349 2.11380433097318%	0.00912248	GPPG00000837;GPPG00003817;GPPG00014907;GPPG00042769;GPPG00067147;GPPG00072877;Gymnocypris_Int_newGene_1035;Gymnocypris_Int_newGene_1112;Gymnocypris_Int_newGene_1198;Gymnocypris_Int_newGene_17912;Gymnocypris_Int_newGene_182;Gymnocypris_Int_newGene_27133;Gymnocypris_Int_newGene_27136;Gymnocypris_Int_newGene_420;Gymnocypris_Int_newGene_5760
Amino sugar and nucleotide sugar metabolism	ko00520	7 out of 356 1.96629213483146%	134 out of 19349 0.692542250245491%	0.0120829	GPPG00000318;GPPG00003306;GPPG00006398;GPPG00017749;GPPG00039618;GPPG00053328;Gymnocypris_Int_newGene_3589
Glutathione metabolism	ko00480	6 out of 356 1.68539325842697%	111 out of 19349 0.573673058039175%	0.0167812	GPPG00002706;GPPG00010600;GPPG00028187;GPPG00034570;GPPG00051267;Gymnocypris_Int_newGene_13316
Glycerophospholipid metabolism	ko00564	11 out of 356 3.08988764044944%	291 out of 19349 1.5039536926973%	0.0194057	GPPG00007445;GPPG00012317;GPPG00014135;GPPG00035470;GPPG00039388;Gymnocypris_Int_newGene_10954;Gymnocypris_Int_newGene_17409;Gymnocypris_Int_newGene_17904;Gymnocypris_Int_newGene_17905;Gymnocypris_Int_newGene_18885;Gymnocypris_Int_newGene_35691
RNA transport	ko03013	13 out of 356 3.65168539325843%	375 out of 19349 1.93808465553775%	0.022127	GPPG00001917;GPPG00003030;GPPG00005562;GPPG00006533;GPPG00007794;GPPG00012809;GPPG00016548;GPPG00031975;GPPG00033724;GPPG00036302;GPPG00046036;Gymnocypris_Int_newGene_20980;Gymnocypris_Int_newGene_34151
Arginine and proline metabolism	ko00330	6 out of 356 1.68539325842697%	120 out of 19349 0.620187089772081%	0.0236449	GPPG00002706;GPPG00010600;GPPG00029824;GPPG00034570;GPPG00059534;Gymnocypris_Int_newGene_9013
Folate biosynthesis	ko00790	4 out of 356 1.12359550561798%	63 out of 19349 0.325598222130343%	0.0287047	GPPG00004848;GPPG00008528;GPPG00054222;Gymnocypris_Int_newGene_21182
Nicotinate and nicotinamide metabolism	ko00760	4 out of 356 1.12359550561798%	65 out of 19349 0.335934673626544%	0.0317185	GPPG00016591;GPPG00040533;Gymnocypris_Int_newGene_25393;Gymnocypris_Int_newGene_26504
ECM-receptor interaction	ko04512	11 out of 356 3.08988764044944%	323 out of 19349 1.66933691663652%	0.0374924	GPPG00000843;GPPG00002961;GPPG00004253;GPPG00004292;GPPG00012607;GPPG00012609;GPPG00033956;GPPG00067147;GPPG00072877;Gymnocypris_Int_newGene_28511;Gymnocypris_Int_newGene_28513
Phosphonate and phosphinate metabolism	ko00440	2 out of 356 0.561797752808989%	17 out of 19349 0.0878598377177115%	0.0382672	GPPG00035470;GPPG00039388
Focal adhesion	ko04510	24 out of 356 6.74157303370786%	913 out of 19349 4.71859010801592%	0.0510269	GPPG00000032;GPPG00000843;GPPG00002368;GPPG00002961;GPPG00004253;GPPG00004292;GPPG00010802;GPPG00012607;GPPG00012609;GPPG00014732;GPPG00029997;GPPG00033956;GPPG00044016;GPPG00064163;GPPG00067147;GPPG00072877;GPPG00077821;GPPG00086332;Gymnocypris_Int_newGene_17912;Gymnocypris_Int_newGene_27133;Gymnocypris_Int_newGene_27136;Gymnocypris_Int_newGene_28511;Gymnocypris_Int_newGene_28513;Gymnocypris_Int…
Purine metabolism	ko00230	16 out of 356 4.49438202247191%	558 out of 19349 2.88386996744018%	0.0542121	GPPG00001367;GPPG00003883;GPPG00012006;GPPG00012011;GPPG00012032;GPPG00016591;GPPG00024306;GPPG00028264;GPPG00042264;GPPG00046483;GPPG00063689;GPPG00077707;GPPG00087782;Gymnocypris_Int_newGene_25393;Gymnocypris_Int_newGene_26504;Gymnocypris_Int_newGene_30231
Other glycan degradation	ko00511	3 out of 356 0.842696629213483%	48 out of 19349 0.248074835908833%	0.058204	GPPG00015256;GPPG00023914;GPPG00031896
Aldosterone-regulated sodium reabsorption	ko04960	6 out of 356 1.68539325842697%	154 out of 19349 0.795906765207504%	0.0654915	GPPG00002173;GPPG00015935;GPPG00076848;GPPG00077821;GPPG00086332;Gymnocypris_Int_newGene_3085
D-Arginine and D-ornithine metabolism	ko00472	1 out of 356 0.280898876404494%	4 out of 19349 0.0206729029924027%	0.0715946	Gymnocypris_Int_newGene_9013
Fructose and mannose metabolism	ko00051	4 out of 356 1.12359550561798%	85 out of 19349 0.439299188588558%	0.0717085	GPPG00003306;GPPG00017749;GPPG00022309;Gymnocypris_Int_newGene_3589
Fatty acid metabolism	ko01212	5 out of 356 1.40449438202247%	124 out of 19349 0.640859992764484%	0.0791154	GPPG00045147;GPPG00046242;GPPG00053179;GPPG00068100;Gymnocypris_Int_newGene_30795
p53 signaling pathway	ko04115	6 out of 356 1.68539325842697%	166 out of 19349 0.857925474184712%	0.0867134	GPPG00028001;GPPG00067147;GPPG00072877;Gymnocypris_Int_newGene_1822;Gymnocypris_Int_newGene_23185;Gymnocypris_Int_newGene_25650
Riboflavin metabolism	ko00740	2 out of 356 0.561797752808989%	27 out of 19349 0.139542095198718%	0.0876809	Gymnocypris_Int_newGene_25393;Gymnocypris_Int_newGene_26504

## Sheet: Kidney
Pathway	ID	GeneRatio	BgRatio	pvalue	geneID
Spliceosome	ko03040	26 out of 348 7.47126436781609%	316 out of 19349 1.63315933639981%	1.26333e-10	GPPG00000072;GPPG00001009;GPPG00001988;GPPG00002907;GPPG00003904;GPPG00004780;GPPG00006120;GPPG00008043;GPPG00014446;GPPG00016594;GPPG00025514;GPPG00040760;GPPG00041595;GPPG00048305;GPPG00056722;GPPG00058224;GPPG00062132;Gymnocypris_Kidney_newGene_105;Gymnocypris_Kidney_newGene_145;Gymnocypris_Kidney_newGene_1730;Gymnocypris_Kidney_newGene_20980;Gymnocypris_Kidney_newGene_23806;Gymnocypris_Kidney…
Proteasome	ko03050	12 out of 348 3.44827586206897%	117 out of 19349 0.604682412527779%	1.33834e-06	GPPG00000706;GPPG00002940;GPPG00008724;GPPG00011849;GPPG00022509;GPPG00024595;GPPG00043423;Gymnocypris_Kidney_newGene_11760;Gymnocypris_Kidney_newGene_26354;Gymnocypris_Kidney_newGene_28757;Gymnocypris_Kidney_newGene_30111;Gymnocypris_Kidney_newGene_6040
Ribosome biogenesis in eukaryotes	ko03008	12 out of 348 3.44827586206897%	180 out of 19349 0.930280634658122%	0.000105653	GPPG00001635;GPPG00003855;GPPG00005562;GPPG00007794;GPPG00013996;GPPG00024405;GPPG00025832;GPPG00036302;Gymnocypris_Kidney_newGene_10071;Gymnocypris_Kidney_newGene_20949;Gymnocypris_Kidney_newGene_24429;Gymnocypris_Kidney_newGene_3412
Tryptophan metabolism	ko00380	8 out of 348 2.29885057471264%	100 out of 19349 0.516822574810068%	0.000446828	GPPG00014259;GPPG00018062;GPPG00025477;GPPG00042227;Gymnocypris_Kidney_newGene_18308;Gymnocypris_Kidney_newGene_18394;Gymnocypris_Kidney_newGene_23120;Gymnocypris_Kidney_newGene_24670
Aminobenzoate degradation	ko00627	3 out of 348 0.862068965517241%	14 out of 19349 0.0723551604734095%	0.0018119	GPPG00014259;GPPG00025477;Gymnocypris_Kidney_newGene_23120
Caprolactam degradation	ko00930	3 out of 348 0.862068965517241%	16 out of 19349 0.0826916119696108%	0.00271421	GPPG00014259;GPPG00025477;Gymnocypris_Kidney_newGene_23120
Phagosome	ko04145	16 out of 348 4.59770114942529%	409 out of 19349 2.11380433097318%	0.00316434	GPPG00003270;GPPG00025163;GPPG00025885;GPPG00035778;GPPG00037040;GPPG00039303;GPPG00042769;GPPG00064711;Gymnocypris_Kidney_newGene_1035;Gymnocypris_Kidney_newGene_1198;Gymnocypris_Kidney_newGene_182;Gymnocypris_Kidney_newGene_23219;Gymnocypris_Kidney_newGene_23307;Gymnocypris_Kidney_newGene_420;Gymnocypris_Kidney_newGene_5760;Gymnocypris_Kidney_newGene_8239
Oxidative phosphorylation	ko00190	13 out of 348 3.73563218390805%	307 out of 19349 1.58664530466691%	0.00389368	GPPG00000329;GPPG00003208;GPPG00022777;GPPG00037040;Gymnocypris_Kidney_newGene_14793;Gymnocypris_Kidney_newGene_16951;Gymnocypris_Kidney_newGene_18411;Gymnocypris_Kidney_newGene_30690;Gymnocypris_Kidney_newGene_35548;Gymnocypris_Kidney_newGene_5760;Gymnocypris_Kidney_newGene_7435;Gymnocypris_Kidney_newGene_8335;Gymnocypris_Kidney_newGene_8356
Butanoate metabolism	ko00650	4 out of 348 1.14942528735632%	56 out of 19349 0.289420641893638%	0.0181409	GPPG00014259;GPPG00024465;GPPG00025477;Gymnocypris_Kidney_newGene_23120
TNF signaling pathway	ko04668	13 out of 348 3.73563218390805%	379 out of 19349 1.95875755853016%	0.0202736	GPPG00002284;GPPG00003105;GPPG00008293;GPPG00021548;GPPG00023991;GPPG00028001;GPPG00044253;GPPG00060992;GPPG00090427;GPPG00099997;Gymnocypris_Kidney_newGene_11916;Gymnocypris_Kidney_newGene_1761;Gymnocypris_Kidney_newGene_23352
Biosynthesis of unsaturated fatty acids	ko01040	4 out of 348 1.14942528735632%	58 out of 19349 0.299757093389839%	0.0203821	GPPG00014259;GPPG00025477;GPPG00045147;Gymnocypris_Kidney_newGene_23120
Primary bile acid biosynthesis	ko00120	3 out of 348 0.862068965517241%	34 out of 19349 0.175719675435423%	0.0228677	GPPG00002750;GPPG00034591;Gymnocypris_Kidney_newGene_28410
NF-kappa B signaling pathway	ko04064	10 out of 348 2.8735632183908%	268 out of 19349 1.38508450049098%	0.0237118	GPPG00000586;GPPG00001635;GPPG00007530;GPPG00008293;GPPG00099997;Gymnocypris_Kidney_newGene_13760;Gymnocypris_Kidney_newGene_13917;Gymnocypris_Kidney_newGene_13926;Gymnocypris_Kidney_newGene_14456;Gymnocypris_Kidney_newGene_23352
Lysine degradation	ko00310	8 out of 348 2.29885057471264%	198 out of 19349 1.02330869812393%	0.0271968	GPPG00007808;GPPG00014259;GPPG00025477;GPPG00042227;Gymnocypris_Kidney_newGene_23120;Gymnocypris_Kidney_newGene_32892;Gymnocypris_Kidney_newGene_5748;Gymnocypris_Kidney_newGene_7088
Steroid hormone biosynthesis	ko00140	5 out of 348 1.4367816091954%	96 out of 19349 0.496149671817665%	0.0296196	GPPG00009621;GPPG00049377;Gymnocypris_Kidney_newGene_14080;Gymnocypris_Kidney_newGene_18394;Gymnocypris_Kidney_newGene_24670
Fatty acid elongation	ko00062	4 out of 348 1.14942528735632%	67 out of 19349 0.346271125122745%	0.0325179	GPPG00014259;GPPG00025477;GPPG00045147;Gymnocypris_Kidney_newGene_23120
Valine, leucine and isoleucine degradation	ko00280	6 out of 348 1.72413793103448%	134 out of 19349 0.692542250245491%	0.0343203	GPPG00014259;GPPG00024465;GPPG00025477;GPPG00042227;GPPG00081926;Gymnocypris_Kidney_newGene_23120
Fatty acid degradation	ko00071	5 out of 348 1.4367816091954%	106 out of 19349 0.547831929298672%	0.0425919	GPPG00014259;GPPG00024465;GPPG00025477;GPPG00042227;Gymnocypris_Kidney_newGene_23120
Basal transcription factors	ko03022	5 out of 348 1.4367816091954%	107 out of 19349 0.553000155046772%	0.0440502	GPPG00001580;GPPG00007115;GPPG00031895;GPPG00052862;GPPG00071286
Carbon metabolism	ko01200	10 out of 348 2.8735632183908%	305 out of 19349 1.57630885317071%	0.0499859	GPPG00000329;GPPG00001331;GPPG00014259;GPPG00022777;GPPG00024465;GPPG00025477;GPPG00025535;GPPG00075058;Gymnocypris_Kidney_newGene_23120;Gymnocypris_Kidney_newGene_32892
Propanoate metabolism	ko00640	4 out of 348 1.14942528735632%	79 out of 19349 0.408289834099954%	0.0540754	GPPG00014259;GPPG00020227;GPPG00025477;Gymnocypris_Kidney_newGene_23120
Ribosome	ko03010	8 out of 348 2.29885057471264%	228 out of 19349 1.17835547056695%	0.0545849	GPPG00001805;GPPG00004371;GPPG00032587;GPPG00045989;GPPG00049203;Gymnocypris_Kidney_newGene_14796;Gymnocypris_Kidney_newGene_20926;Gymnocypris_Kidney_newGene_30194
Ubiquitin mediated proteolysis	ko04120	11 out of 348 3.16091954022989%	354 out of 19349 1.82955191482764%	0.0562587	GPPG00003105;GPPG00003904;GPPG00007530;GPPG00008259;GPPG00010908;GPPG00014175;GPPG00016594;GPPG00024408;GPPG00044253;GPPG00052409;Gymnocypris_Kidney_newGene_15322
Citrate cycle (TCA cycle)	ko00020	4 out of 348 1.14942528735632%	84 out of 19349 0.434130962840457%	0.0648715	GPPG00000329;GPPG00016496;GPPG00022777;Gymnocypris_Kidney_newGene_32892
Arginine and proline metabolism	ko00330	5 out of 348 1.4367816091954%	120 out of 19349 0.620187089772081%	0.0657135	GPPG00029824;GPPG00042227;GPPG00059534;Gymnocypris_Kidney_newGene_17916;Gymnocypris_Kidney_newGene_18299
Fatty acid metabolism	ko01212	5 out of 348 1.4367816091954%	124 out of 19349 0.640859992764484%	0.0733878	GPPG00014259;GPPG00024465;GPPG00025477;GPPG00045147;Gymnocypris_Kidney_newGene_23120
Selenocompound metabolism	ko00450	2 out of 348 0.574712643678161%	27 out of 19349 0.139542095198718%	0.0843434	GPPG00018062;GPPG00041378
Cell cycle - Caulobacter	ko04112	1 out of 348 0.28735632183908%	5 out of 19349 0.0258411287405034%	0.0867587	GPPG00022991
Proximal tubule bicarbonate reclamation	ko04964	5 out of 410 1.21951219512195%	112 out of 19349 0.578841283787276%	0.0898047	GPPG00016496;GPPG00036374;GPPG00044319;GPPG00046605;GPPG00085554
Cysteine and methionine metabolism	ko00270	4 out of 348 1.14942528735632%	96 out of 19349 0.496149671817665%	0.0949481	GPPG00004920;GPPG00020227;GPPG00075510;GPPG00081926

## Sheet: Muscle
Pathway	ID	GeneRatio	BgRatio	pvalue	geneID
Proteasome	ko03050	18 out of 545 3.30275229357798%	117 out of 19349 0.604682412527779%	4.7274e-09	GPPG00000706;GPPG00001815;GPPG00002940;GPPG00005453;GPPG00011849;GPPG00021969;GPPG00022509;GPPG00024595;GPPG00035888;GPPG00043423;GPPG00059874;Gymnocypris_newGene_11760;Gymnocypris_newGene_16276;Gymnocypris_newGene_25453;Gymnocypris_newGene_26354;Gymnocypris_newGene_28757;Gymnocypris_newGene_30111;Gymnocypris_newGene_35681
Spliceosome	ko03040	29 out of 545 5.32110091743119%	316 out of 19349 1.63315933639981%	2.65402e-08	GPPG00000129;GPPG00001009;GPPG00001988;GPPG00003633;GPPG00003904;GPPG00004780;GPPG00006120;GPPG00011180;GPPG00012220;GPPG00014446;GPPG00024763;GPPG00025514;GPPG00040365;GPPG00040760;GPPG00041595;GPPG00044671;GPPG00048305;GPPG00056722;Gymnocypris_newGene_15388;Gymnocypris_newGene_1730;Gymnocypris_newGene_17865;Gymnocypris_newGene_20980;Gymnocypris_newGene_32354;Gymnocypris_newGene_3265;Gymnocypris…
Regulation of autophagy	ko04140	25 out of 545 4.58715596330275%	431 out of 19349 2.22750529743139%	0.000565139	GPPG00000309;GPPG00000407;GPPG00005800;GPPG00006328;GPPG00009582;GPPG00009907;GPPG00011287;GPPG00011318;GPPG00014012;GPPG00024222;GPPG00026374;GPPG00026486;GPPG00031742;GPPG00034922;GPPG00045363;GPPG00046436;GPPG00054362;GPPG00059654;GPPG00062622;GPPG00067389;Gymnocypris_newGene_1112;Gymnocypris_newGene_11996;Gymnocypris_newGene_13934;Gymnocypris_newGene_30308;Gymnocypris_newGene_8928
Protein processing in endoplasmic reticulum	ko04141	24 out of 545 4.40366972477064%	474 out of 19349 2.44973900459972%	0.00431356	GPPG00001480;GPPG00001557;GPPG00005701;GPPG00007962;GPPG00009907;GPPG00010025;GPPG00014530;GPPG00015121;GPPG00023007;GPPG00023116;GPPG00026221;GPPG00026378;GPPG00029345;GPPG00029428;GPPG00037990;GPPG00052409;GPPG00073025;Gymnocypris_newGene_3265;Gymnocypris_newGene_3450;Gymnocypris_newGene_3533;Gymnocypris_newGene_4336;Gymnocypris_newGene_4361;Gymnocypris_newGene_4550;Gymnocypris_newGene_5297
Endocytosis	ko04144	37 out of 545 6.78899082568807%	860 out of 19349 4.44467414336658%	0.00718095	GPPG00000706;GPPG00001485;GPPG00002981;GPPG00004264;GPPG00006805;GPPG00007319;GPPG00009582;GPPG00010061;GPPG00010413;GPPG00012028;GPPG00014438;GPPG00017626;GPPG00019538;GPPG00028655;GPPG00034058;GPPG00036330;GPPG00037446;GPPG00042444;GPPG00044253;GPPG00045363;GPPG00045564;GPPG00046863;GPPG00054362;GPPG00062511;GPPG00072138;GPPG00072466;GPPG00077790;Gymnocypris_newGene_13450;Gymnocypris_newGene_15…
MAPK signaling pathway	ko04010	46 out of 545 8.44036697247706%	1179 out of 19349 6.0933381570107%	0.0158713	GPPG00000414;GPPG00000584;GPPG00001503;GPPG00002368;GPPG00007319;GPPG00008087;GPPG00008967;GPPG00009582;GPPG00009699;GPPG00020811;GPPG00020877;GPPG00027947;GPPG00030923;GPPG00036330;GPPG00037301;GPPG00039453;GPPG00041098;GPPG00041364;GPPG00041576;GPPG00042027;GPPG00043894;GPPG00044802;GPPG00045564;GPPG00058137;GPPG00060992;GPPG00073025;GPPG00077846;GPPG00078202;GPPG00086332;Gymnocypris_newGene_11…
Protein export	ko03060	4 out of 545 0.73394495412844%	35 out of 19349 0.180887901183524%	0.0163341	GPPG00006864;GPPG00010025;GPPG00013561;GPPG00023007
Tryptophan metabolism	ko00380	7 out of 545 1.28440366972477%	100 out of 19349 0.516822574810068%	0.0229085	GPPG00014259;GPPG00035992;Gymnocypris_newGene_12070;Gymnocypris_newGene_16446;Gymnocypris_newGene_18394;Gymnocypris_newGene_23120;Gymnocypris_newGene_24670
Base excision repair	ko03410	6 out of 545 1.10091743119266%	80 out of 19349 0.413458059848054%	0.0252835	GPPG00003995;GPPG00012212;GPPG00037626;GPPG00041463;GPPG00055386;Gymnocypris_newGene_30308
Focal adhesion	ko04510	36 out of 545 6.60550458715596%	913 out of 19349 4.71859010801592%	0.0267575	GPPG00000721;GPPG00001503;GPPG00002368;GPPG00009582;GPPG00009907;GPPG00010802;GPPG00012028;GPPG00012607;GPPG00012609;GPPG00017063;GPPG00020546;GPPG00028655;GPPG00029997;GPPG00031391;GPPG00031742;GPPG00033091;GPPG00034228;GPPG00034922;GPPG00035777;GPPG00037301;GPPG00041576;GPPG00043894;GPPG00044016;GPPG00045564;GPPG00064950;GPPG00077790;GPPG00077846;GPPG00086332;GPPG00089821;Gymnocypris_newGene_17…
Fatty acid degradation	ko00071	7 out of 545 1.28440366972477%	106 out of 19349 0.547831929298672%	0.0302761	GPPG00012290;GPPG00014259;GPPG00035992;GPPG00046895;GPPG00053179;Gymnocypris_newGene_12070;Gymnocypris_newGene_23120
Limonene and pinene degradation	ko00903	2 out of 545 0.36697247706422%	10 out of 19349 0.0516822574810068%	0.0306787	GPPG00035992;Gymnocypris_newGene_12070
Lysosome	ko04142	16 out of 545 2.93577981651376%	342 out of 19349 1.76753320585043%	0.0336571	GPPG00003396;GPPG00003817;GPPG00008708;GPPG00011950;GPPG00013234;GPPG00015248;GPPG00016711;GPPG00019352;GPPG00035193;GPPG00037361;GPPG00041104;GPPG00053285;GPPG00068855;Gymnocypris_newGene_1112;Gymnocypris_newGene_2662;Gymnocypris_newGene_8928
ECM-receptor interaction	ko04512	15 out of 545 2.75229357798165%	323 out of 19349 1.66933691663652%	0.0409874	GPPG00004868;GPPG00007390;GPPG00012607;GPPG00012609;GPPG00017063;GPPG00020546;GPPG00031391;GPPG00033091;GPPG00034228;GPPG00041322;GPPG00064950;Gymnocypris_newGene_2631;Gymnocypris_newGene_26341;Gymnocypris_newGene_30113;Gymnocypris_newGene_32763
PPAR signaling pathway	ko03320	10 out of 545 1.8348623853211%	191 out of 19349 0.987131117887229%	0.0444813	GPPG00008973;GPPG00010842;GPPG00012290;GPPG00024587;GPPG00026882;GPPG00031742;GPPG00034922;GPPG00046895;GPPG00053179;Gymnocypris_newGene_34650
Ascorbate and aldarate metabolism	ko00053	3 out of 545 0.55045871559633%	29 out of 19349 0.14987854669492%	0.047233	GPPG00000318;GPPG00035992;Gymnocypris_newGene_12070
Steroid hormone biosynthesis	ko00140	6 out of 545 1.10091743119266%	96 out of 19349 0.496149671817665%	0.0539595	GPPG00003291;GPPG00009621;GPPG00056372;Gymnocypris_newGene_18394;Gymnocypris_newGene_24402;Gymnocypris_newGene_24670
Aminobenzoate degradation	ko00627	2 out of 545 0.36697247706422%	14 out of 19349 0.0723551604734095%	0.0576241	GPPG00014259;Gymnocypris_newGene_23120
Ribosome biogenesis in eukaryotes	ko03008	9 out of 545 1.65137614678899%	180 out of 19349 0.930280634658122%	0.0689949	GPPG00001635;GPPG00003855;GPPG00013996;GPPG00014494;GPPG00024405;GPPG00025832;GPPG00042428;GPPG00048604;Gymnocypris_newGene_3412
Caprolactam degradation	ko00930	2 out of 545 0.36697247706422%	16 out of 19349 0.0826916119696108%	0.0732544	GPPG00014259;Gymnocypris_newGene_23120
Mineral absorption	ko04978	8 out of 545 1.46788990825688%	156 out of 19349 0.806243216703706%	0.0744172	GPPG00012053;GPPG00020113;GPPG00033191;GPPG00035220;GPPG00041104;GPPG00073707;Gymnocypris_newGene_3529;Gymnocypris_newGene_4318
Ubiquitin mediated proteolysis	ko04120	15 out of 545 2.75229357798165%	354 out of 19349 1.82955191482764%	0.0771076	GPPG00000565;GPPG00003904;GPPG00007869;GPPG00007962;GPPG00011192;GPPG00014175;GPPG00014530;GPPG00018871;GPPG00035234;GPPG00041442;GPPG00044253;GPPG00052409;GPPG00060717;GPPG00064493;Gymnocypris_newGene_15322
Valine, leucine and isoleucine degradation	ko00280	7 out of 545 1.28440366972477%	134 out of 19349 0.692542250245491%	0.0848614	GPPG00005967;GPPG00014259;GPPG00020856;GPPG00035992;GPPG00082098;Gymnocypris_newGene_12070;Gymnocypris_newGene_23120
Adrenergic signaling in cardiomyocytes	ko04261	26 out of 545 4.77064220183486%	697 out of 19349 3.60225334642617%	0.0894886	GPPG00002312;GPPG00006107;GPPG00008682;GPPG00008967;GPPG00009907;GPPG00012028;GPPG00022420;GPPG00028501;GPPG00029317;GPPG00031989;GPPG00035777;GPPG00042027;GPPG00053888;GPPG00060992;GPPG00062967;GPPG00077790;GPPG00086332;GPPG00089821;GPPG00093725;Gymnocypris_newGene_15514;Gymnocypris_newGene_30705;Gymnocypris_newGene_31159;Gymnocypris_newGene_34164;Gymnocypris_newGene_4361;Gymnocypris_newGene_585…
Adipocytokine signaling pathway	ko04920	12 out of 545 2.20183486238532%	277 out of 19349 1.43159853222389%	0.0935866	GPPG00002681;GPPG00008973;GPPG00010842;GPPG00012290;GPPG00046895;GPPG00053179;GPPG00062622;GPPG00073025;Gymnocypris_newGene_28478;Gymnocypris_newGene_34650;Gymnocypris_newGene_5837;Gymnocypris_newGene_6931
Glutathione metabolism	ko00480	6 out of 545 1.10091743119266%	111 out of 19349 0.573673058039175%	0.0936793	GPPG00002272;GPPG00002706;GPPG00004814;GPPG00028187;GPPG00034570;Gymnocypris_newGene_16843
Oxidative phosphorylation	ko00190	13 out of 545 2.38532110091743%	307 out of 19349 1.58664530466691%	0.0952954	GPPG00001557;GPPG00003817;GPPG00005071;GPPG00010899;GPPG00019501;GPPG00028321;GPPG00045149;GPPG00046706;GPPG00053285;GPPG00068855;Gymnocypris_newGene_2662;Gymnocypris_newGene_28610;Gymnocypris_newGene_35548

## Sheet: Skin
Pathway	ID	GeneRatio	BgRatio	pvalue	geneID
Proteasome	ko03050	22 out of 505 4.35643564356436%	117 out of 19349 0.604682412527779%	1.52334e-12	GPPG00000706;GPPG00002940;GPPG00011849;GPPG00020687;GPPG00021969;GPPG00022509;GPPG00024595;GPPG00043423;GPPG00059874;GPPG00080938;Gymnocypris_Skin_newGene_11760;Gymnocypris_Skin_newGene_16276;Gymnocypris_Skin_newGene_18330;Gymnocypris_Skin_newGene_25453;Gymnocypris_Skin_newGene_25457;Gymnocypris_Skin_newGene_26250;Gymnocypris_Skin_newGene_26354;Gymnocypris_Skin_newGene_26541;Gymnocypris_Skin_newG…
Spliceosome	ko03040	38 out of 505 7.52475247524752%	316 out of 19349 1.63315933639981%	2.9996e-12	GPPG00000072;GPPG00001009;GPPG00001383;GPPG00001988;GPPG00002907;GPPG00003904;GPPG00004780;GPPG00006063;GPPG00006120;GPPG00006337;GPPG00008043;GPPG00010237;GPPG00011270;GPPG00014446;GPPG00020290;GPPG00025514;GPPG00027741;GPPG00032753;GPPG00040365;GPPG00040760;GPPG00041595;GPPG00047577;GPPG00048305;GPPG00048441;GPPG00049270;GPPG00055821;GPPG00056722;GPPG00062132;Gymnocypris_Skin_newGene_105;Gymnoc…
Ribosome biogenesis in eukaryotes	ko03008	24 out of 505 4.75247524752475%	180 out of 19349 0.930280634658122%	5.90288e-11	GPPG00001635;GPPG00003855;GPPG00004535;GPPG00005364;GPPG00007794;GPPG00013996;GPPG00019599;GPPG00023870;GPPG00024405;GPPG00025832;GPPG00028149;GPPG00031178;GPPG00031226;GPPG00033572;GPPG00036302;GPPG00037920;GPPG00042428;GPPG00048604;Gymnocypris_Skin_newGene_14008;Gymnocypris_Skin_newGene_14777;Gymnocypris_Skin_newGene_20350;Gymnocypris_Skin_newGene_20949;Gymnocypris_Skin_newGene_24429;Gymnocypri…
RNA transport	ko03013	23 out of 505 4.55445544554455%	375 out of 19349 1.93808465553775%	0.000145934	GPPG00000072;GPPG00003341;GPPG00005364;GPPG00005509;GPPG00006533;GPPG00007794;GPPG00009367;GPPG00011270;GPPG00012809;GPPG00016548;GPPG00021251;GPPG00027506;GPPG00031226;GPPG00031975;GPPG00036302;GPPG00048441;GPPG00053183;Gymnocypris_Skin_newGene_17036;Gymnocypris_Skin_newGene_20980;Gymnocypris_Skin_newGene_28451;Gymnocypris_Skin_newGene_34151;Gymnocypris_Skin_newGene_3438;Gymnocypris_Skin_newGene…
Protein export	ko03060	5 out of 505 0.99009900990099%	35 out of 19349 0.180887901183524%	0.00201835	GPPG00013561;GPPG00018570;GPPG00018797;GPPG00023007;GPPG00037454
mRNA surveillance pathway	ko03015	14 out of 505 2.77227722772277%	224 out of 19349 1.15768256757455%	0.00235111	GPPG00000072;GPPG00001715;GPPG00011270;GPPG00017069;GPPG00020435;GPPG00024973;GPPG00028501;GPPG00038816;GPPG00048441;GPPG00077790;GPPG00089821;Gymnocypris_Skin_newGene_17036;Gymnocypris_Skin_newGene_20980;Gymnocypris_Skin_newGene_3438
Biosynthesis of amino acids	ko01230	11 out of 505 2.17821782178218%	193 out of 19349 0.997467569383431%	0.0127386	GPPG00021846;GPPG00026871;GPPG00054640;GPPG00075058;GPPG00081815;Gymnocypris_Skin_newGene_17886;Gymnocypris_Skin_newGene_19534;Gymnocypris_Skin_newGene_24697;Gymnocypris_Skin_newGene_27405;Gymnocypris_Skin_newGene_29626;Gymnocypris_Skin_newGene_30133
Alanine, aspartate and glutamate metabolism	ko00250	7 out of 505 1.38613861386139%	98 out of 19349 0.506486123313866%	0.0142674	GPPG00001367;GPPG00012006;GPPG00037165;GPPG00054640;GPPG00081815;Gymnocypris_Skin_newGene_17886;Gymnocypris_Skin_newGene_30133
Carbon metabolism	ko01200	15 out of 505 2.97029702970297%	305 out of 19349 1.57630885317071%	0.0145752	GPPG00001331;GPPG00002272;GPPG00003306;GPPG00017439;GPPG00026871;GPPG00054640;GPPG00060509;GPPG00068419;GPPG00075058;Gymnocypris_Skin_newGene_13011;Gymnocypris_Skin_newGene_17886;Gymnocypris_Skin_newGene_19534;Gymnocypris_Skin_newGene_24697;Gymnocypris_Skin_newGene_27405;Gymnocypris_Skin_newGene_29626
ECM-receptor interaction	ko04512	15 out of 505 2.97029702970297%	323 out of 19349 1.66933691663652%	0.0231043	GPPG00000843;GPPG00002408;GPPG00003585;GPPG00004253;GPPG00004292;GPPG00004868;GPPG00012607;GPPG00012609;GPPG00027754;GPPG00029590;GPPG00048345;GPPG00050950;GPPG00071183;Gymnocypris_Skin_newGene_12063;Gymnocypris_Skin_newGene_30113
Protein processing in endoplasmic reticulum	ko04141	20 out of 505 3.96039603960396%	474 out of 19349 2.44973900459972%	0.0246826	GPPG00001480;GPPG00003624;GPPG00005701;GPPG00010797;GPPG00015121;GPPG00018570;GPPG00023007;GPPG00025587;GPPG00029097;GPPG00029198;GPPG00029428;GPPG00037454;GPPG00047788;GPPG00048116;GPPG00052409;GPPG00068130;Gymnocypris_Skin_newGene_14788;Gymnocypris_Skin_newGene_22473;Gymnocypris_Skin_newGene_32798;Gymnocypris_Skin_newGene_3450
Glutathione metabolism	ko00480	7 out of 505 1.38613861386139%	111 out of 19349 0.573673058039175%	0.0263542	GPPG00002272;GPPG00004814;GPPG00028187;GPPG00034570;GPPG00038782;GPPG00051267;Gymnocypris_Skin_newGene_19374
Pentose phosphate pathway	ko00030	6 out of 505 1.18811881188119%	88 out of 19349 0.45480386583286%	0.0275855	GPPG00002272;GPPG00026871;GPPG00060509;Gymnocypris_Skin_newGene_19534;Gymnocypris_Skin_newGene_24697;Gymnocypris_Skin_newGene_29626
Glycolysis / Gluconeogenesis	ko00010	9 out of 505 1.78217821782178%	166 out of 19349 0.857925474184712%	0.0304381	GPPG00003306;GPPG00014439;GPPG00017439;GPPG00035992;GPPG00042227;GPPG00060509;GPPG00068419;GPPG00075058;Gymnocypris_Skin_newGene_29626
TNF signaling pathway	ko04668	16 out of 505 3.16831683168317%	379 out of 19349 1.95875755853016%	0.0412724	GPPG00002284;GPPG00003952;GPPG00008293;GPPG00009502;GPPG00009699;GPPG00030445;GPPG00038453;GPPG00044253;GPPG00058137;GPPG00060992;GPPG00069702;GPPG00072230;Gymnocypris_Skin_newGene_12818;Gymnocypris_Skin_newGene_13315;Gymnocypris_Skin_newGene_13934;Gymnocypris_Skin_newGene_27130
Methane metabolism	ko00680	5 out of 505 0.99009900990099%	75 out of 19349 0.387616931107551%	0.0462293	GPPG00017439;GPPG00060509;GPPG00068419;GPPG00075058;Gymnocypris_Skin_newGene_29626
ABC transporters	ko02010	8 out of 505 1.58415841584158%	155 out of 19349 0.801074990955605%	0.0507693	GPPG00007785;GPPG00008546;GPPG00009875;GPPG00035876;GPPG00046924;Gymnocypris_Skin_newGene_14041;Gymnocypris_Skin_newGene_19295;Gymnocypris_Skin_newGene_6043
Base excision repair	ko03410	5 out of 505 0.99009900990099%	80 out of 19349 0.413458059848054%	0.0580682	GPPG00001906;GPPG00012212;Gymnocypris_Skin_newGene_30308;Gymnocypris_Skin_newGene_8240;Gymnocypris_Skin_newGene_8721
Primary bile acid biosynthesis	ko00120	3 out of 505 0.594059405940594%	34 out of 19349 0.175719675435423%	0.0582305	GPPG00002750;GPPG00034591;Gymnocypris_Skin_newGene_17463
Amino sugar and nucleotide sugar metabolism	ko00520	7 out of 505 1.38613861386139%	134 out of 19349 0.692542250245491%	0.0618764	GPPG00003306;GPPG00011950;GPPG00017749;GPPG00028362;Gymnocypris_Skin_newGene_257;Gymnocypris_Skin_newGene_6006;Gymnocypris_Skin_newGene_7389
Arachidonic acid metabolism	ko00590	7 out of 505 1.38613861386139%	137 out of 19349 0.708046927489793%	0.0679769	GPPG00025272;GPPG00072230;GPPG00090053;Gymnocypris_Skin_newGene_23166;Gymnocypris_Skin_newGene_23309;Gymnocypris_Skin_newGene_27130;Gymnocypris_Skin_newGene_3687
AMPK signaling pathway	ko04152	17 out of 505 3.36633663366337%	440 out of 19349 2.2740193291643%	0.0706793	GPPG00002284;GPPG00006576;GPPG00009502;GPPG00013672;GPPG00015935;GPPG00017069;GPPG00024856;GPPG00028501;GPPG00053141;GPPG00053179;GPPG00060509;GPPG00062622;GPPG00096131;Gymnocypris_Skin_newGene_20960;Gymnocypris_Skin_newGene_30757;Gymnocypris_Skin_newGene_34650;Gymnocypris_Skin_newGene_5860
Fructose and mannose metabolism	ko00051	5 out of 505 0.99009900990099%	85 out of 19349 0.439299188588558%	0.0714837	GPPG00003306;GPPG00017749;GPPG00028362;GPPG00060509;Gymnocypris_Skin_newGene_29626
Nitrogen metabolism	ko00910	3 out of 505 0.594059405940594%	39 out of 19349 0.201560804175926%	0.0809732	GPPG00081815;GPPG00085554;Gymnocypris_Skin_newGene_30133
VEGF signaling pathway	ko04370	10 out of 505 1.98019801980198%	235 out of 19349 1.21453305080366%	0.0893432	GPPG00002284;GPPG00017035;GPPG00028655;GPPG00030445;GPPG00065188;GPPG00072230;Gymnocypris_Skin_newGene_17912;Gymnocypris_Skin_newGene_23166;Gymnocypris_Skin_newGene_23309;Gymnocypris_Skin_newGene_27130
